# Supplementary material for: Bis(μ-2-tert-butyl­phenyl­imido-1:2κ2 N:N)chlorido-2κCl-(diethyl ether-1κO)(2η5-penta­methyl­cyclo­penta­dien­yl)lithiumtantalum(V)
Source: Acta Crystallogr Sect E Struct Rep Online. 2011 May 7;67(Pt 6):m688–9. doi: 10.1107/S1600536811015650 (PMC3120624; doi:10.1107/S1600536811015650)
Supplement: Supplementary file 2 [file e-67-0m688-Isup2.hkl]

# 
# h,k,l, Fc-squared, Fo-squared, sigma(Fo-squared) and status flag 
# 
data_I
_shelx_title ' pbcaabs in Pbca' 
_shelx_refln_list_code          4 
_shelx_F_calc_maximum      737.98 
_exptl_crystal_F_000      2960.00 
_reflns_d_resolution_high  0.9003 
 
loop_ 
 _symmetry_equiv_pos_as_xyz 
 'x, y, z' 
 '-x+1/2, -y, z+1/2' 
 '-x, y+1/2, -z+1/2' 
 'x+1/2, -y+1/2, -z' 
 '-x, -y, -z' 
 'x-1/2, y, -z-1/2' 
 'x, -y-1/2, z-1/2' 
 '-x-1/2, y-1/2, z' 
 
_cell_length_a    19.5365 
_cell_length_b    16.3544 
_cell_length_c    21.3272 
_cell_angle_alpha  90.000 
_cell_angle_beta   90.000 
_cell_angle_gamma  90.000 
 
_shelx_F_squared_multiplier     1.000 
 
loop_ 
 _refln_index_h 
 _refln_index_k 
 _refln_index_l 
 _refln_F_squared_calc 
 _refln_F_squared_meas 
 _refln_F_squared_sigma 
 _refln_observed_status 
   4   0   0    66767.71    70990.27   2592.42 o 
   6   0   0    84936.22    90880.87   3853.94 o 
   8   0   0    35510.14    34193.04   1561.00 o 
  10   0   0     5886.99     6020.44    230.59 o 
  12   0   0      902.02      787.74    134.46 o 
  14   0   0     8092.49     8999.49    196.98 o 
  16   0   0     4304.41     4590.47    154.16 o 
  18   0   0    49385.04    47778.59   1245.25 o 
  20   0   0    37168.28    36704.93    974.62 o 
   6   1   0    55918.06    57794.82   1531.07 o 
   8   1   0    45461.27    49617.71    912.15 o 
  10   1   0    22176.03    20748.77   1127.83 o 
  12   1   0    29239.05    28557.47   1628.51 o 
  14   1   0    31026.90    30414.96   1029.98 o 
  16   1   0     4707.45     5400.36   1519.31 o 
  18   1   0     4367.92     5043.88   1384.85 o 
  20   1   0     3483.34     3281.84    557.54 o 
   4   2   0   115930.77   118808.43   4858.33 o 
   6   2   0   153272.56   154086.23   4513.44 o 
   8   2   0     6664.13     5914.40    418.81 o 
  10   2   0     3859.60     4779.93    226.46 o 
  12   2   0      529.94      874.11    112.24 o 
  14   2   0      232.41      132.52     65.55 o 
  16   2   0     9024.01     7833.07    146.99 o 
  18   2   0     8600.13     8592.26   2006.62 o 
  20   2   0     9137.25     9032.57    805.90 o 
   6   3   0     8526.94     8668.74    477.15 o 
   8   3   0   119769.27   130076.52   2411.24 o 
  10   3   0   167548.42   179232.03   5281.83 o 
  12   3   0    97773.59    98753.66   3067.39 o 
  14   3   0    64896.70    64462.06   2056.62 o 
  16   3   0    47863.59    45699.45   2431.98 o 
  18   3   0    13606.50    13271.53    270.09 o 
  20   3   0     2316.53     2533.24    339.15 o 
   0   4   0     5112.88     7062.13    183.28 o 
   2   4   0   266254.06   266864.00  11016.46 o 
   4   4   0   118149.11   116252.98   2658.37 o 
   6   4   0    22050.01    22271.60    458.12 o 
   8   4   0    28891.26    30382.37    725.62 o 
  10   4   0     3532.76     3794.20    362.19 o 
  12   4   0        1.00       89.28     27.41 o 
  14   4   0     2126.13     1746.41     54.27 o 
  16   4   0     9737.05     9558.82    415.68 o 
  18   4   0    17006.77    17309.80    943.60 o 
  20   4   0    14235.85    13845.76   1329.18 o 
   2   5   0      476.47      862.86     49.35 o 
   4   5   0     1145.12     1306.25    213.41 o 
   6   5   0     3232.99     4561.19    214.60 o 
   8   5   0     6682.86     6960.92    881.70 o 
  10   5   0       89.11      532.46    142.57 o 
  12   5   0      484.43      874.93    188.39 o 
  14   5   0      104.21      656.54    139.69 o 
  16   5   0      502.45      870.11    286.65 o 
  18   5   0      108.49      377.80     81.78 o 
  20   5   0      140.98      421.66    303.18 o 
   0   6   0   150646.31   131304.64   3292.12 o 
   2   6   0   184882.92   185841.09   6852.18 o 
   4   6   0   111922.27   115616.63   4632.37 o 
   6   6   0    87149.88    85508.04   4282.37 o 
   8   6   0    67037.14    67338.60   1616.71 o 
  10   6   0     8934.54     9337.32    151.71 o 
  12   6   0     1700.09     1435.42    154.62 o 
  14   6   0     3941.27     4444.55    186.91 o 
  16   6   0    12817.67    12106.97    549.18 o 
  18   6   0    18366.44    17598.76    771.71 o 
  20   6   0    15888.98    14454.53    868.49 o 
   2   7   0     2039.03     2106.67    161.53 o 
   4   7   0    31979.35    31731.77   1566.28 o 
   6   7   0    91360.63    93069.45   2242.14 o 
   8   7   0   101585.27   105260.39   3418.88 o 
  10   7   0   132885.52   133934.45   1951.24 o 
  12   7   0    85001.79    80037.47   2957.57 o 
  14   7   0    54538.67    53431.05   2267.35 o 
  16   7   0    22785.79    22989.64   1363.07 o 
  18   7   0    17221.88    16705.37   1246.26 o 
  20   7   0    10451.17    10018.89   1240.16 o 
   0   8   0       58.90      278.63     95.92 o 
   2   8   0     9434.70     8714.20    459.24 o 
   4   8   0     4633.79     5166.41    269.99 o 
   6   8   0     1425.98     1897.35    153.53 o 
   8   8   0      233.12      239.80     29.12 o 
  10   8   0       24.18      179.89     20.48 o 
  12   8   0      707.26      749.99     47.58 o 
  14   8   0      906.44     1174.71    113.82 o 
  16   8   0      287.30      233.43     46.54 o 
  18   8   0      307.11      732.16    198.45 o 
   2   9   0    23340.45    22883.04    955.83 o 
   4   9   0    31168.24    34106.80   1604.10 o 
   6   9   0    43329.89    41840.09   2353.31 o 
   8   9   0    37309.22    37179.97   4927.91 o 
  10   9   0    54888.92    53441.92   4467.15 o 
  12   9   0    47605.98    47872.53   6416.38 o 
  14   9   0    37878.91    37339.08   1580.09 o 
  16   9   0    28357.94    26389.87   1621.81 o 
  18   9   0    20265.38    19561.77   1236.81 o 
   0  10   0    56756.57    62527.09   1121.98 o 
   2  10   0    55418.20    53866.49   1437.35 o 
   4  10   0    73430.17    78918.84   3167.08 o 
   6  10   0    43011.40    46025.13   1712.86 o 
   8  10   0     1704.46     2276.95     61.63 o 
  10  10   0    11077.53    11055.25    912.10 o 
  12  10   0      466.92      381.35     42.94 o 
  14  10   0     5607.04     5008.49    140.88 o 
  16  10   0     5855.66     5791.61    350.94 o 
  18  10   0     5524.38     4769.21    272.35 o 
   2  11   0      231.96      501.67     90.78 o 
   4  11   0     1351.93     1696.30     82.22 o 
   6  11   0     3714.10     4338.24     97.45 o 
   8  11   0    13835.30    14415.46    632.90 o 
  10  11   0     2906.62     2940.04    707.41 o 
  12  11   0     2303.10     2380.56    321.29 o 
  14  11   0     3606.61     3715.20    396.46 o 
  16  11   0     1394.56     1563.42    232.04 o 
   0  12   0    13715.41    15571.85    581.52 o 
   2  12   0     9362.97    11511.39    968.62 o 
   4  12   0     6941.05     6163.98    330.51 o 
   6  12   0     8514.54     8973.21   1324.90 o 
   8  12   0     7804.40     7651.91    775.07 o 
  10  12   0     6983.71     6106.07    328.87 o 
  12  12   0      466.73      394.15     92.90 o 
  14  12   0     3475.53     3020.58    316.73 o 
  16  12   0     3166.38     3335.51    309.52 o 
   2  13   0     5020.88     5067.61    433.02 o 
   4  13   0    32429.74    30261.52   2557.29 o 
   6  13   0    30892.58    32314.83    596.24 o 
   8  13   0    43723.27    45689.79   3306.68 o 
  10  13   0    49068.38    50268.22   1003.46 o 
  12  13   0    62159.03    61035.96   3065.53 o 
  14  13   0    46852.21    42658.45    644.01 o 
   0  14   0    22693.54    23592.97    633.76 o 
   2  14   0    29977.31    33284.46   1436.83 o 
   4  14   0    16768.92    17195.25    330.03 o 
   6  14   0     7989.08     8079.07    781.07 o 
   8  14   0     2051.35     2054.83    388.64 o 
  10  14   0     2920.43     2420.15    192.95 o 
  12  14   0      601.00      759.02     31.24 o 
   2  15   0     1625.10     2079.87    419.65 o 
   4  15   0    10631.96    11032.00    221.04 o 
   6  15   0    11998.46    11396.33    853.86 o 
   8  15   0    15027.43    14527.15    417.08 o 
  10  15   0    12300.75    11494.28    320.31 o 
  12  15   0    11374.35     9621.10    740.81 o 
   0  16   0    56288.80    53580.06   1378.85 o 
   2  16   0    40841.66    37255.84    686.03 o 
   4  16   0    34945.50    30994.25    817.04 o 
   6  16   0    19444.64    18618.08   2047.73 o 
   8  16   0    12010.45    10664.30    829.03 o 
  10  16   0      907.73     1073.80     46.62 o 
   2  17   0      802.26     1411.40     68.51 o 
   4  17   0     3520.93     3783.71    135.32 o 
   6  17   0     5838.00     5227.90    730.54 o 
   0  18   0      289.12      563.53     46.25 o 
   2  18   0      764.82     1003.74     61.66 o 
   1   1   1     1573.98     2268.93     55.03 o 
   2   1   1    11321.33    10862.01    189.62 o 
   3   1   1    76229.93    76766.32   1464.48 o 
   4   1   1    72790.69    75378.02   1968.37 o 
   5   1   1    32280.13    33395.44    607.50 o 
   6   1   1    92338.29    92766.09   1684.32 o 
   7   1   1    84935.43    85632.73   1422.31 o 
   8   1   1    44218.71    44268.77    871.06 o 
   9   1   1   116085.39   117270.68   1824.80 o 
  10   1   1    72596.60    72956.57   1426.29 o 
  11   1   1    82293.66    84086.13   1055.00 o 
  12   1   1    45629.44    47314.00   1041.71 o 
  13   1   1    54746.03    55739.88   1414.44 o 
  14   1   1    40713.71    42481.57    922.54 o 
  15   1   1    35075.93    36379.89   1108.68 o 
  16   1   1    18313.30    19520.40    336.48 o 
  17   1   1    13978.05    14401.15    360.21 o 
  18   1   1    19368.85    19100.33    651.95 o 
  19   1   1     5816.93     6234.73    255.64 o 
  20   1   1     4249.53     3922.21    203.47 o 
  21   1   1     1605.48     1930.24    121.64 o 
   0   2   1   371411.28   361936.81  11570.85 o 
   1   2   1   245436.78   242761.59   4545.80 o 
   2   2   1   131565.14   133154.44   2208.21 o 
   3   2   1    32366.29    36063.42   1121.39 o 
   4   2   1   105763.48   102993.80   2135.75 o 
   5   2   1    31213.29    29567.41    693.33 o 
   6   2   1    33269.56    35165.39    696.59 o 
   7   2   1    20626.03    21325.54    494.99 o 
   8   2   1    19399.59    18188.99    378.09 o 
   9   2   1     9161.08     8994.55    249.30 o 
  10   2   1     1251.20      940.06     62.52 o 
  11   2   1       68.16      311.31     71.01 o 
  12   2   1      343.09      577.37    102.52 o 
  13   2   1     2406.28     2605.47     78.42 o 
  14   2   1     2770.31     2745.80     95.31 o 
  15   2   1     2581.03     2284.06     72.38 o 
  16   2   1     1752.08     2112.91    228.67 o 
  17   2   1     7551.47     7030.64    385.43 o 
  18   2   1    19348.90    18368.22    414.11 o 
  19   2   1    11694.41    11726.70    321.53 o 
  20   2   1    16576.23    15360.69    900.17 o 
  21   2   1     8384.96     8226.98    327.58 o 
   1   3   1      164.67       97.01      6.80 o 
   2   3   1     2531.10     2171.13     25.61 o 
   3   3   1     5526.04     6472.64    196.98 o 
   4   3   1     2254.38     2129.10     61.18 o 
   5   3   1       53.14      256.08     60.59 o 
   6   3   1       26.65      169.00     45.65 o 
   7   3   1     7143.22     7781.75    206.50 o 
   8   3   1     5378.99     4368.26    275.63 o 
   9   3   1       40.39      607.59     79.95 o 
  10   3   1     1731.06     2013.72    270.21 o 
  11   3   1     1548.28     1506.25    178.98 o 
  12   3   1     4515.86     4583.64    455.33 o 
  13   3   1     2116.65     2754.96    258.17 o 
  14   3   1      731.39      711.35     92.05 o 
  15   3   1      197.52      438.04     73.92 o 
  16   3   1       31.80      360.64     44.70 o 
  17   3   1      116.10      540.82    160.87 o 
  18   3   1       76.34      325.15     22.04 o 
  19   3   1      128.27      167.11     52.66 o 
  20   3   1      219.88      229.79     43.02 o 
  21   3   1       13.75       31.65     75.37 o 
   0   4   1     4790.59     4398.24     90.78 o 
   1   4   1    37162.19    39593.37    547.83 o 
   2   4   1    44448.62    46546.45   1518.69 o 
   3   4   1    15456.78    12823.64    361.99 o 
   4   4   1    36523.41    37553.66    898.22 o 
   5   4   1    20062.75    21837.31    447.11 o 
   6   4   1    22215.55    21432.40    513.61 o 
   7   4   1     9285.91     8276.41    465.32 o 
   8   4   1      842.91     1001.20     81.99 o 
   9   4   1     5032.85     4666.83    129.17 o 
  10   4   1    11495.40    12353.00    262.44 o 
  11   4   1      455.65      697.73     72.96 o 
  12   4   1      880.63     1463.67     66.18 o 
  13   4   1      427.35      371.98     35.05 o 
  14   4   1     1517.79     1620.61     77.50 o 
  15   4   1     2218.69     2537.36    108.43 o 
  16   4   1     4665.32     4226.31    174.06 o 
  17   4   1     5087.96     4960.79    248.39 o 
  18   4   1     7375.71     6712.52    427.95 o 
  19   4   1     4462.68     3645.65    318.70 o 
  20   4   1     5666.31     5178.72    384.23 o 
  21   4   1     3052.05     3103.71    232.89 o 
   1   5   1     8471.85     5833.49    109.67 o 
   2   5   1      487.84      749.82     43.41 o 
   3   5   1    15949.37    17132.46    730.66 o 
   4   5   1    42994.93    42354.98   1067.15 o 
   5   5   1    30838.18    30791.67    757.19 o 
   6   5   1    31689.22    29985.77    901.66 o 
   7   5   1    27280.81    27749.66    508.90 o 
   8   5   1    93140.76    98567.52   1388.79 o 
   9   5   1    68967.33    72795.13   1342.49 o 
  10   5   1    87913.16    88916.02   1910.14 o 
  11   5   1    65576.41    67565.55   1221.03 o 
  12   5   1    47503.08    47993.10    858.58 o 
  13   5   1    37607.76    35661.25    741.90 o 
  14   5   1    33287.30    34449.42    623.67 o 
  15   5   1    23700.04    22572.33    464.21 o 
  16   5   1    22255.79    22583.37    373.05 o 
  17   5   1    11836.02    12530.11    543.23 o 
  18   5   1     6040.72     6136.14    200.57 o 
  19   5   1     6587.53     6387.34    338.08 o 
  20   5   1     3698.70     3703.64    160.71 o 
   0   6   1   158671.78   156825.47   4256.69 o 
   1   6   1    19953.40    23291.50    294.92 o 
   2   6   1    73880.67    77869.10   1458.75 o 
   3   6   1    62529.65    58552.94   1281.09 o 
   4   6   1    39324.30    40336.38    889.15 o 
   5   6   1    23341.51    20903.82    541.95 o 
   6   6   1    17285.16    17371.72    597.79 o 
   7   6   1     7052.43     7521.54    188.70 o 
   8   6   1     6935.58     8150.18    278.82 o 
   9   6   1      996.08      990.23     47.26 o 
  10   6   1      256.84      455.95     72.84 o 
  11   6   1      802.27     1015.81     98.49 o 
  12   6   1      608.49      727.27     45.61 o 
  13   6   1      314.21      432.96     98.63 o 
  14   6   1      580.79      643.16     84.76 o 
  15   6   1      852.86     1266.33    130.22 o 
  16   6   1     1930.99     2241.39    213.96 o 
  17   6   1     2358.28     2752.52    184.52 o 
  18   6   1     3051.49     3169.85    288.76 o 
  19   6   1     2239.08     2170.57    237.78 o 
  20   6   1     1992.68     2540.46    255.93 o 
   1   7   1     7230.66     8780.20    380.83 o 
   2   7   1     4136.16     4069.99     47.43 o 
   3   7   1     6274.39     7185.65    220.48 o 
   4   7   1     4208.62     3870.25    259.68 o 
   5   7   1     3449.08     2932.47    101.59 o 
   6   7   1    15165.99    15057.35   1001.30 o 
   7   7   1    10799.48     9401.24    976.81 o 
   8   7   1    16582.12    15422.47   1207.72 o 
   9   7   1     8350.99     7424.03    743.26 o 
  10   7   1     9980.26    10463.20    822.19 o 
  11   7   1    10909.54    10818.49    636.34 o 
  12   7   1    16678.75    16800.02    747.74 o 
  13   7   1    15717.46    16754.86    796.35 o 
  14   7   1    11750.72    11486.16    463.64 o 
  15   7   1    10613.09    11000.48    496.72 o 
  16   7   1    11355.60    11038.78    337.05 o 
  17   7   1     7281.48     5834.98    232.21 o 
  18   7   1     5731.88     5293.72    167.63 o 
  19   7   1     3360.29     3005.79    131.41 o 
  20   7   1     1746.24     2022.25    245.01 o 
   0   8   1    87612.27    84202.14   1272.39 o 
   1   8   1    88996.28    81237.16   1944.07 o 
   2   8   1    87640.38    88521.52   2305.18 o 
   3   8   1    60251.87    59497.28   1641.05 o 
   4   8   1    99799.21   100994.95   2908.94 o 
   5   8   1    35152.52    39660.91   1143.89 o 
   6   8   1    59335.23    58671.60   2271.01 o 
   7   8   1    32649.15    32319.38    633.65 o 
   8   8   1    22943.17    22052.31    327.35 o 
   9   8   1    17462.09    17633.96    466.92 o 
  10   8   1     1515.10     1539.55     84.48 o 
  11   8   1     5115.58     4405.89     73.15 o 
  12   8   1      640.64      706.61     75.96 o 
  13   8   1      130.49      401.79    113.15 o 
  14   8   1     1924.68     1606.96    178.60 o 
  15   8   1     4017.76     3324.51     93.47 o 
  16   8   1    11243.32    10317.98    117.40 o 
  17   8   1     6998.66     6397.93     94.80 o 
  18   8   1     9696.28     9069.08    209.55 o 
  19   8   1     9166.89     8280.45    195.33 o 
   1   9   1     2169.92     2342.32     68.30 o 
   2   9   1      825.62     1142.20     68.98 o 
   3   9   1      409.25      836.42     90.04 o 
   4   9   1       98.38      227.52     29.15 o 
   5   9   1     3011.71     3173.95     61.84 o 
   6   9   1     6627.92     6884.59    162.32 o 
   7   9   1     4387.01     3497.57    126.61 o 
   8   9   1    13802.89    13832.29    187.16 o 
   9   9   1     5970.64     5457.33    211.52 o 
  10   9   1    14847.96    14894.16    493.39 o 
  11   9   1     7599.04     7496.13    305.85 o 
  12   9   1    12415.32    11615.60    252.27 o 
  13   9   1     8869.35     9747.50    292.35 o 
  14   9   1    12007.14    10380.20    231.95 o 
  15   9   1     4685.90     4819.79    324.25 o 
  16   9   1     2583.48     2331.63    277.44 o 
  17   9   1     2305.46     2473.13    187.71 o 
  18   9   1      877.34     1257.30    203.15 o 
   0  10   1     6748.62     7939.23    163.91 o 
   1  10   1     5813.17     7261.28    173.09 o 
   2  10   1     9904.84    10619.99    238.39 o 
   3  10   1    10006.06    10208.63    445.68 o 
   4  10   1     2960.56     2247.73    187.43 o 
   5  10   1     2468.15     1744.93    121.15 o 
   6  10   1     2633.02     2784.39    248.22 o 
   7  10   1     1776.16     2258.26    196.55 o 
   8  10   1      682.34      767.63     23.10 o 
   9  10   1      199.07      305.13     28.16 o 
  10  10   1       68.29      136.67     34.49 o 
  11  10   1       82.10      300.97     53.66 o 
  12  10   1      401.97      415.37     63.12 o 
  13  10   1       25.98      304.17    131.57 o 
  14  10   1       67.07      264.21     45.78 o 
  15  10   1      415.30      697.96     34.98 o 
  16  10   1      882.91      909.38     51.94 o 
  17  10   1      840.15     1015.56    200.03 o 
  18  10   1       52.41      266.00    209.25 o 
   1  11   1      455.32      690.18     78.66 o 
   2  11   1     3996.56     3717.82    156.64 o 
   3  11   1     5394.84     4457.49    243.12 o 
   4  11   1    14320.82    13939.04    633.56 o 
   5  11   1    12930.93    13058.70    467.42 o 
   6  11   1    14405.06    14809.41    545.39 o 
   7  11   1     8249.34    10177.36    380.38 o 
   8  11   1    31152.21    31277.22    983.22 o 
   9  11   1    15266.99    15968.85    430.43 o 
  10  11   1    30420.95    30522.01    605.96 o 
  11  11   1    12263.48    12084.57    321.81 o 
  12  11   1    17434.12    17886.17    620.01 o 
  13  11   1    12863.21    11577.65    573.51 o 
  14  11   1    17122.39    17062.81    465.48 o 
  15  11   1    10469.94     9957.73    188.06 o 
  16  11   1     9550.79     9589.32    263.00 o 
  17  11   1     8168.09     7389.23    252.03 o 
   0  12   1    39964.23    41023.70    480.35 o 
   1  12   1    27929.31    30071.89    322.49 o 
   2  12   1    42176.39    43217.62    776.43 o 
   3  12   1    28716.35    29643.41    516.20 o 
   4  12   1    28470.50    29778.03    462.28 o 
   5  12   1    27114.33    25447.91    535.45 o 
   6  12   1    19465.48    20664.70    442.68 o 
   7  12   1     1937.31     2040.21    204.19 o 
   8  12   1      120.18      236.28     30.31 o 
   9  12   1      964.31     1031.94     50.28 o 
  10  12   1     7582.40     7103.28    250.93 o 
  11  12   1     2299.00     2328.90     44.08 o 
  12  12   1        3.13      265.62     86.37 o 
  13  12   1       53.03      430.77    107.88 o 
  14  12   1     1211.05     1374.22     71.67 o 
  15  12   1      430.59      814.01     80.18 o 
  16  12   1     2224.56     2248.80     88.22 o 
   1  13   1       50.21      254.99     33.45 o 
   2  13   1      364.40      683.49     78.34 o 
   3  13   1       30.89      610.50    106.48 o 
   4  13   1     1207.68     1246.89     57.58 o 
   5  13   1       44.83      233.57     72.12 o 
   6  13   1       69.72      176.93     57.77 o 
   7  13   1      555.18      772.07     70.27 o 
   8  13   1       31.55      309.06    110.97 o 
   9  13   1      173.63      374.26     79.90 o 
  10  13   1      141.31      337.10     69.97 o 
  11  13   1      525.32      629.01    146.49 o 
  12  13   1      385.39      667.31    212.66 o 
  13  13   1        3.61      408.63     92.08 o 
  14  13   1       55.28      333.75     75.41 o 
  15  13   1      230.16      369.19     57.84 o 
   0  14   1    27308.44    29032.38   2003.19 o 
   1  14   1    32384.09    30380.14    416.09 o 
   2  14   1    23744.56    25057.36    860.61 o 
   3  14   1    21215.64    21725.65    638.24 o 
   4  14   1    21353.16    21900.68    291.53 o 
   5  14   1    19931.36    21902.40    563.19 o 
   6  14   1    19956.37    18606.77    591.13 o 
   7  14   1    14340.65    13312.17    435.13 o 
   8  14   1    11539.42    10756.38    343.90 o 
   9  14   1     9331.06     8730.92    314.61 o 
  10  14   1     1482.98     1564.22     66.50 o 
  11  14   1      341.55      575.91    126.20 o 
  12  14   1       47.80      448.81     70.57 o 
  13  14   1     1739.67     1628.96     45.72 o 
   1  15   1      198.35      598.63     87.52 o 
   2  15   1      759.47      902.70     77.38 o 
   3  15   1     2761.61     3291.60    229.60 o 
   4  15   1     8197.83     8502.28    142.30 o 
   5  15   1     7228.64     7278.31    227.95 o 
   6  15   1    14771.00    14349.92    329.69 o 
   7  15   1    11150.74    10682.40    327.54 o 
   8  15   1    10126.60     9896.36    319.92 o 
   9  15   1    13419.98    13517.48    244.26 o 
  10  15   1    11667.64    11662.44    409.67 o 
  11  15   1    16358.10    15608.80    509.63 o 
  12  15   1    14507.91    13956.61    642.47 o 
   1  16   1      403.71      791.79    115.62 o 
   2  16   1       60.99      263.12     96.74 o 
   3  16   1       70.24      423.08     44.53 o 
   4  16   1        4.58      339.15     42.82 o 
   5  16   1      381.24      806.63    203.45 o 
   6  16   1      282.83      871.98     52.86 o 
   7  16   1       16.94      678.98    131.45 o 
   8  16   1      101.52      561.03    112.24 o 
   9  16   1       26.42      452.61    110.14 o 
  10  16   1       15.47      385.14    101.04 o 
   1  17   1      328.63      274.30     61.81 o 
   2  17   1     1181.97     1486.32    190.13 o 
   3  17   1     2555.03     2293.69    107.05 o 
   4  17   1     3694.99     3777.21     96.87 o 
   5  17   1     4119.47     4456.85    226.10 o 
   6  17   1     5510.89     5430.68    167.74 o 
   7  17   1     7865.98     7475.73    378.26 o 
   0  18   1    10267.30     9391.73    250.93 o 
   1  18   1     8438.76     7719.32    117.24 o 
   2  18   1     9106.58     8355.74    227.81 o 
   1   0   2   544617.94   480667.38  29035.48 o 
   4   0   2    29255.39    29071.56    601.81 o 
   5   0   2   452295.13   450022.06   9185.76 o 
   6   0   2     1704.17     1932.74     26.99 o 
   7   0   2    98113.36    90706.00   2350.94 o 
   8   0   2      233.11      238.86     37.25 o 
   9   0   2      358.35      477.88     56.52 o 
  10   0   2     2352.03     3062.25     63.07 o 
  11   0   2     3208.55     3019.15    120.31 o 
  12   0   2      203.11      341.31    174.92 o 
  13   0   2     4191.80     4647.22    107.11 o 
  14   0   2       86.25      278.82     82.57 o 
  15   0   2      649.47      619.77     51.39 o 
  16   0   2     2762.48     2317.00    256.07 o 
  17   0   2    21296.77    20374.54   1017.44 o 
  18   0   2     2904.92     3423.74    521.57 o 
  19   0   2    46905.44    45236.92    836.88 o 
  20   0   2      449.28     1085.70    107.91 o 
  21   0   2    35408.81    34147.73   1341.17 o 
   5   1   2    28194.70    24073.90    465.07 o 
   6   1   2      225.87      337.04     17.41 o 
   7   1   2    86089.14    97049.12   1827.74 o 
   8   1   2     1342.82      901.52     53.65 o 
   9   1   2    51270.36    57268.59   1900.02 o 
  11   1   2    33746.47    32220.33   1465.38 o 
  12   1   2       19.52      359.59     92.14 o 
  13   1   2    26953.68    27085.14   1364.16 o 
  14   1   2       68.48      421.09     83.44 o 
  15   1   2    19715.06    20395.97   1194.35 o 
  16   1   2       86.28      324.66     63.29 o 
  17   1   2     6119.11     6099.56    616.84 o 
  18   1   2      261.37      497.75    115.21 o 
  19   1   2     9126.68     8658.24    850.47 o 
  20   1   2      100.88      307.25     74.42 o 
  21   1   2      576.05      741.63    164.90 o 
   3   2   2    22780.32    19759.48    577.70 o 
   4   2   2    12994.26    12826.56    292.09 o 
   5   2   2    24541.04    27954.77    567.20 o 
   6   2   2    15456.57    17458.81    309.94 o 
   7   2   2    18053.52    21948.01    584.06 o 
   8   2   2     2617.01     3197.41     52.69 o 
   9   2   2    12525.56    11931.22    306.56 o 
  10   2   2      557.98      724.35     43.65 o 
  11   2   2    12340.52    13522.61    301.63 o 
  12   2   2       48.76      621.31    228.53 o 
  13   2   2     1631.14     1590.45     94.59 o 
  14   2   2      832.90      996.64     50.23 o 
  15   2   2     2920.43     3234.89    105.97 o 
  16   2   2       19.52       88.04     26.08 o 
  17   2   2     5225.56     5355.39    542.42 o 
  18   2   2      299.30      497.44     26.03 o 
  19   2   2     4861.68     4780.10    773.58 o 
  20   2   2      221.88      589.61    201.00 o 
  21   2   2     4842.34     4525.65    866.79 o 
   1   3   2      309.03      869.01     53.44 o 
   3   3   2     8931.55     9764.02    232.15 o 
   4   3   2       55.78      365.05     17.65 o 
   5   3   2    51543.41    51509.22   1737.98 o 
   6   3   2      188.43      356.99     27.94 o 
   7   3   2    68871.77    62945.34    887.78 o 
   8   3   2     1947.38     2749.63     60.14 o 
   9   3   2   144165.61   144704.97   2922.61 o 
  10   3   2      474.78      697.97    103.79 o 
  11   3   2   108490.13   109451.52   1043.22 o 
  12   3   2      511.49      669.17    147.37 o 
  13   3   2    77809.03    77444.61   1232.52 o 
  14   3   2      215.40      732.02    293.94 o 
  15   3   2    52736.57    51175.25   1311.29 o 
  16   3   2     1283.60     1695.31    232.55 o 
  17   3   2    27034.08    27155.79    375.99 o 
  18   3   2      652.56      810.87     44.98 o 
  19   3   2    12002.09    11825.17    182.70 o 
  20   3   2        7.29      339.11    196.20 o 
  21   3   2     2857.76     2716.78    146.36 o 
   1   4   2   126492.39   126193.16   2047.30 o 
   3   4   2   141036.61   140370.91   2098.31 o 
   4   4   2      367.95      671.81     19.53 o 
   5   4   2    21900.20    21920.01    460.66 o 
   6   4   2     4926.86     5590.63    117.91 o 
   7   4   2    23463.73    22982.86    780.98 o 
   8   4   2     6551.28     6324.73    190.12 o 
   9   4   2    19861.50    18384.38    562.98 o 
  10   4   2        1.17       69.86     21.45 o 
  11   4   2      971.60     1061.47     54.21 o 
  12   4   2      544.04      786.18     76.62 o 
  13   4   2      482.36      643.95     65.06 o 
  14   4   2      229.12      429.14     62.81 o 
  15   4   2     4135.85     4011.58    188.44 o 
  16   4   2        8.05      601.30    206.19 o 
  17   4   2     8094.80     9279.81    586.26 o 
  18   4   2       25.06      262.79     51.97 o 
  19   4   2    13102.92    12413.90    592.22 o 
  20   4   2      505.12      494.82    122.32 o 
  21   4   2    14242.57    12404.15    738.36 o 
   1   5   2      686.34      676.39     26.71 o 
   2   5   2     3486.50     2839.97     45.72 o 
   3   5   2       44.46      192.14     15.35 o 
   4   5   2     3031.93     2946.57     82.91 o 
   5   5   2      621.83      895.57     86.89 o 
   6   5   2       35.88      144.70     20.03 o 
   7   5   2     1067.46     1294.45    153.76 o 
   8   5   2        2.97      170.04     22.56 o 
   9   5   2      652.63      974.77    177.81 o 
  10   5   2      262.11      261.53     64.84 o 
  11   5   2     3520.77     4223.17    593.33 o 
  12   5   2      739.83      831.76     78.98 o 
  13   5   2       58.97      507.73     85.55 o 
  14   5   2      944.73      968.36     75.20 o 
  15   5   2      291.92      934.91    249.29 o 
  16   5   2      368.77      309.18     66.77 o 
  17   5   2      197.31      418.64     57.48 o 
  18   5   2       14.91      153.32    118.92 o 
  19   5   2       40.32      357.45     83.62 o 
  20   5   2      133.77      258.52     46.22 o 
   0   6   2     9329.97    13735.34    453.42 o 
   1   6   2   135941.27   134538.09   2346.22 o 
   2   6   2     8042.21     7823.69    167.13 o 
   3   6   2   198097.69   191048.55   4546.14 o 
   4   6   2     2221.57     1936.53     55.77 o 
   5   6   2    99943.88    91633.95   2597.77 o 
   6   6   2      551.34      718.51     45.40 o 
   7   6   2    43617.78    41760.94   1047.83 o 
   8   6   2     1256.96     1111.92     44.56 o 
   9   6   2    21594.62    21250.92    358.46 o 
  10   6   2      240.82      190.25     29.66 o 
  11   6   2      981.38      926.43     36.30 o 
  12   6   2       60.51       51.19     12.91 o 
  13   6   2       20.60      232.97     35.36 o 
  14   6   2      118.18      342.73    125.14 o 
  15   6   2     8682.92     8885.77    214.27 o 
  16   6   2      332.56      369.74     93.58 o 
  17   6   2    20425.92    19463.49    628.61 o 
  18   6   2      641.42     1062.29    145.54 o 
  19   6   2    18996.43    18174.30    575.28 o 
  20   6   2       27.44      453.66    116.01 o 
   1   7   2      464.07     1025.99     43.37 o 
   2   7   2      468.45      185.39     23.06 o 
   3   7   2    27952.65    28472.69    793.96 o 
   4   7   2     4108.25     4654.75     96.62 o 
   5   7   2    64230.90    64210.03   1378.72 o 
   6   7   2     1109.10     1357.38     55.53 o 
   7   7   2    90847.56    89845.05   1832.79 o 
   8   7   2      282.86      578.56     49.28 o 
   9   7   2   112586.34   110988.12   2887.28 o 
  10   7   2      969.02      747.64     51.96 o 
  11   7   2   108033.63   106160.26   1848.01 o 
  12   7   2       16.20      459.92     74.66 o 
  13   7   2    82151.31    82446.48   1401.27 o 
  14   7   2      215.07      398.40     93.50 o 
  15   7   2    56685.81    57501.98    956.18 o 
  16   7   2      247.19      338.67     52.14 o 
  17   7   2    23832.22    24404.41    927.39 o 
  18   7   2      473.50      551.49     74.43 o 
  19   7   2    11134.16    10823.74    551.76 o 
   0   8   2    11242.09    13073.28    382.75 o 
   1   8   2     1065.86     1126.10     52.91 o 
   2   8   2      249.77      174.88     31.35 o 
   3   8   2     4684.00     4850.18    153.52 o 
   4   8   2     2433.87     2326.75     66.67 o 
   5   8   2      501.16      796.85    128.18 o 
   6   8   2      110.96      257.88     49.55 o 
   7   8   2      576.44      764.44    140.23 o 
   8   8   2        0.47       86.42     20.46 o 
   9   8   2      105.67      342.00     57.32 o 
  10   8   2       97.96      215.25     60.32 o 
  11   8   2      676.22      582.80     53.56 o 
  12   8   2        0.87      116.48     31.69 o 
  13   8   2      247.78      381.26     45.32 o 
  14   8   2      181.47       93.66     25.66 o 
  15   8   2      293.94      532.41    136.92 o 
  16   8   2       67.21      135.06     52.85 o 
  17   8   2       62.32      429.09     94.48 o 
  18   8   2      256.50      362.78     79.15 o 
  19   8   2       22.40      624.88    106.52 o 
   1   9   2     3304.66     3350.56     61.02 o 
   2   9   2       15.66      210.87     40.09 o 
   3   9   2    13867.88    12342.67    414.07 o 
   4   9   2      127.78      152.65     26.06 o 
   5   9   2    34142.25    34846.90   1098.91 o 
   6   9   2      976.34     1131.87     53.16 o 
   7   9   2    58101.36    60637.31   2050.66 o 
   8   9   2     1764.54     1648.23     42.35 o 
   9   9   2    61304.97    61954.32   2160.95 o 
  10   9   2     1483.79     1644.20    171.47 o 
  11   9   2    51637.28    51534.01   2348.77 o 
  12   9   2       10.66      180.58     24.80 o 
  13   9   2    42741.83    43607.12   1834.71 o 
  14   9   2        9.20      453.03    224.23 o 
  15   9   2    29774.22    28172.80    669.73 o 
  16   9   2      278.84      438.27     78.52 o 
  17   9   2    25490.70    23687.77    287.66 o 
  18   9   2      120.07      423.60    111.65 o 
   0  10   2      304.03      440.35     55.79 o 
   1  10   2    75385.50    76325.93    903.04 o 
   2  10   2     2236.23     2883.98     49.90 o 
   3  10   2    61991.72    62072.28   1424.53 o 
   4  10   2     4768.10     4793.83    181.42 o 
   5  10   2    66287.05    65184.23   1565.10 o 
   6  10   2     4435.67     4401.26     82.30 o 
   7  10   2    14687.77    13941.65    449.90 o 
   8  10   2      170.81      216.53     27.65 o 
   9  10   2     2989.94     3185.16     59.19 o 
  10  10   2      770.31      794.94     59.28 o 
  11  10   2     6380.99     6105.25     88.44 o 
  12  10   2       59.25      222.14     56.30 o 
  13  10   2      980.40      927.17     40.99 o 
  14  10   2      830.72      852.65     60.77 o 
  15  10   2     5104.94     4902.80     98.56 o 
  16  10   2     2100.01     2124.87    205.17 o 
  17  10   2     6462.63     6686.64    110.52 o 
  18  10   2      404.47      566.50    106.56 o 
   1  11   2      840.23     1248.80     89.25 o 
   2  11   2      137.36      297.09     57.31 o 
   3  11   2     1250.68     1243.96     72.58 o 
   4  11   2        8.59      215.59     63.83 o 
   5  11   2     1115.87     1572.94     95.62 o 
   6  11   2       52.56       51.78     41.40 o 
   7  11   2     1617.91     1955.64    117.89 o 
   8  11   2       37.46       58.62     18.05 o 
   9  11   2     7656.09     7425.67    298.51 o 
  10  11   2        0.53       99.65     18.16 o 
  11  11   2     2855.91     3372.62    154.16 o 
  12  11   2      386.38      349.74     48.68 o 
  13  11   2     6697.81     5768.02    347.45 o 
  14  11   2      556.68      616.28     94.34 o 
  15  11   2     3953.44     3440.07    281.66 o 
  16  11   2       54.32      262.85     98.42 o 
  17  11   2     1361.79     1542.12    187.63 o 
   0  12   2       25.04      285.91     58.80 o 
   1  12   2    18213.85    19075.48    337.93 o 
   2  12   2      109.78      145.31     52.04 o 
   3  12   2    18594.77    19541.71    572.72 o 
   4  12   2      665.17      914.24     80.37 o 
   5  12   2    21405.19    21528.22    828.44 o 
   6  12   2     1893.11     1909.14     48.37 o 
   7  12   2    10321.66    10210.72    244.22 o 
   8  12   2      467.11      657.66     74.52 o 
   9  12   2     2288.49     2864.97     69.17 o 
  10  12   2       75.75      255.17     63.54 o 
  11  12   2       26.95      180.72     65.27 o 
  12  12   2      785.48      949.48     70.51 o 
  13  12   2     2229.87     2218.92     73.04 o 
  14  12   2       50.34       83.48     26.21 o 
  15  12   2     1734.89     1829.43    112.72 o 
  16  12   2       78.09      435.60    110.12 o 
   1  13   2      779.69      935.21    112.09 o 
   2  13   2       50.42      266.34     77.51 o 
   3  13   2     8568.98     9246.72    429.69 o 
   4  13   2      789.07      810.05     60.67 o 
   5  13   2    36065.08    35669.45    463.39 o 
   6  13   2     1426.59     1335.84     36.31 o 
   7  13   2    40356.09    43180.81   1584.86 o 
   8  13   2     1480.25     1745.77     45.98 o 
   9  13   2    61054.71    61993.28    804.74 o 
  10  13   2       75.08      252.09     74.66 o 
  11  13   2    43906.93    41379.62   1178.30 o 
  12  13   2       50.25      378.78    198.69 o 
  13  13   2    44055.43    43087.19    821.67 o 
  14  13   2       11.28      239.73     98.38 o 
  15  13   2    31665.73    30840.40    574.70 o 
   0  14   2      764.24      620.34    277.48 o 
   1  14   2    16161.57    15252.57    334.01 o 
   2  14   2     1216.86      965.71     93.15 o 
   3  14   2    18099.98    18491.74    721.49 o 
   4  14   2       80.58      415.15     83.01 o 
   5  14   2    11609.08    12990.52    876.43 o 
   6  14   2       95.58      189.75     41.04 o 
   7  14   2     5140.67     5500.97    298.87 o 
   8  14   2     2494.00     2350.40    125.10 o 
   9  14   2     3181.77     3433.32    258.11 o 
  10  14   2      119.91      229.27     42.52 o 
  11  14   2      695.89      681.75     95.43 o 
  12  14   2        0.02      245.70     39.32 o 
  13  14   2      242.90      349.21     79.61 o 
   1  15   2      411.79      435.61     42.52 o 
   2  15   2      122.13      236.77     34.37 o 
   3  15   2     4925.53     4086.43    285.80 o 
   4  15   2      869.83      933.62     83.32 o 
   5  15   2     9508.31    10104.37    322.00 o 
   6  15   2      550.86      455.69     89.93 o 
   7  15   2    12190.52    12223.86    458.97 o 
   8  15   2       24.86      130.72     36.20 o 
   9  15   2    12164.79    11926.12    342.18 o 
  10  15   2      142.26      314.17    116.16 o 
  11  15   2    11716.82    11286.98    405.71 o 
  12  15   2      236.05      437.36    143.64 o 
   0  16   2       56.07       77.08     25.69 o 
   1  16   2    45083.98    45103.82   1447.29 o 
   2  16   2      183.76      243.54     61.07 o 
   3  16   2    35686.46    34848.23   1250.33 o 
   4  16   2       66.23      104.34     51.24 o 
   5  16   2    25876.61    25266.51    681.84 o 
   6  16   2      195.51      305.44     29.91 o 
   7  16   2    19465.32    18848.89    638.44 o 
   8  16   2      255.38      234.42     30.41 o 
   9  16   2     7218.87     6515.93    288.02 o 
  10  16   2       44.64      341.71     52.28 o 
   1  17   2       82.61      542.15     89.93 o 
   2  17   2       45.83      118.19     29.12 o 
   3  17   2     2359.29     1891.00     82.22 o 
   4  17   2      148.03      267.21     34.26 o 
   5  17   2     3021.41     2774.84    109.62 o 
   6  17   2       57.41      515.65    148.96 o 
   7  17   2     3998.46     4509.26    467.28 o 
   0  18   2       67.77      439.66     30.87 o 
   1  18   2      682.79      975.25    113.91 o 
   2  18   2       22.76      114.76     32.54 o 
   1   1   3     4451.96     4401.60    141.63 o 
   2   1   3     9068.50     9667.68    269.64 o 
   3   1   3    48780.06    53105.24    921.32 o 
   4   1   3     8329.28     9343.86    250.45 o 
   5   1   3    31209.42    29225.13    540.81 o 
   6   1   3    35820.80    36996.09    739.16 o 
   7   1   3    64064.67    65668.74   1281.91 o 
   8   1   3    67339.77    68343.76   1084.30 o 
   9   1   3    64572.70    68327.09   1124.03 o 
  10   1   3    80258.69    85990.01   1452.17 o 
  11   1   3    80525.28    82096.49   1202.85 o 
  12   1   3    54596.23    55846.16   1618.10 o 
  13   1   3    51892.18    54201.15   1522.35 o 
  14   1   3    42192.59    43429.75   1100.76 o 
  15   1   3    28254.63    28571.93    679.33 o 
  16   1   3    18946.56    19558.53    327.52 o 
  17   1   3    22738.25    22190.65    424.89 o 
  18   1   3     8135.38     8073.56    284.06 o 
  19   1   3    15835.00    15356.45    798.31 o 
  20   1   3     4442.01     4494.86    256.63 o 
  21   1   3      629.98      707.44    116.70 o 
   0   2   3    21477.93    22966.64    335.89 o 
   1   2   3   212918.27   210314.41   3918.02 o 
   2   2   3    45822.93    46743.53   1545.29 o 
   3   2   3    33631.74    33741.30   1322.92 o 
   4   2   3    40518.16    38432.92   1248.74 o 
   5   2   3    34709.38    35738.96    716.14 o 
   6   2   3    27951.52    33414.28    576.24 o 
   7   2   3    28937.88    27208.84    488.31 o 
   8   2   3      706.61      388.44     18.15 o 
   9   2   3    12237.72    13278.69    394.69 o 
  10   2   3     1411.41     1598.34     75.46 o 
  11   2   3      674.28      661.06     27.79 o 
  12   2   3      103.97      301.50    117.00 o 
  13   2   3     1131.42      975.20     61.62 o 
  14   2   3      651.16      594.73     39.89 o 
  15   2   3      255.92      385.86     65.95 o 
  16   2   3     3406.70     3524.60    148.73 o 
  17   2   3     7166.04     7273.90    396.31 o 
  18   2   3     4022.01     4249.69    254.18 o 
  19   2   3    24309.58    22399.31    452.18 o 
  20   2   3     7376.29     7361.27    246.49 o 
  21   2   3    16903.74    16087.41    535.44 o 
   1   3   3     1506.21     1507.25     25.65 o 
   2   3   3    12720.02    13345.02    291.21 o 
   3   3   3      326.35      653.93     35.21 o 
   4   3   3      508.33     1009.60     41.88 o 
   5   3   3      528.63      278.26     26.89 o 
   6   3   3     1681.71     1678.10    108.58 o 
   7   3   3     5717.12     5991.50    236.31 o 
   8   3   3     3458.07     2563.55    168.87 o 
   9   3   3     1920.76     1630.07    253.38 o 
  10   3   3      549.26     1105.43    159.46 o 
  11   3   3     4613.87     4972.65    542.42 o 
  12   3   3     1999.63     2353.93    205.91 o 
  13   3   3     1200.64     1366.51    269.74 o 
  14   3   3      240.32      418.68     64.98 o 
  15   3   3     4024.55     4407.88    466.27 o 
  16   3   3       36.59      235.05     64.61 o 
  17   3   3       56.66      475.65     40.68 o 
  18   3   3       78.72      265.12    104.22 o 
  19   3   3     1437.96     1296.43    176.77 o 
  20   3   3       21.31      329.32     76.41 o 
  21   3   3      529.04      836.92    280.41 o 
   0   4   3     1702.72     2172.26     40.79 o 
   1   4   3    44690.17    46626.76    712.05 o 
   2   4   3     3732.86     4273.30    162.93 o 
   3   4   3    61325.95    62323.43   1292.42 o 
   4   4   3    11256.67    12450.31    279.06 o 
   5   4   3    39956.27    41074.10    618.12 o 
   6   4   3     1905.17     1049.52     47.66 o 
   7   4   3     1907.49     1717.05     60.72 o 
   8   4   3     3380.00     4337.48    140.95 o 
   9   4   3    13342.25    11138.75    326.86 o 
  10   4   3      125.16      319.49     52.80 o 
  11   4   3      422.17      360.09     29.49 o 
  12   4   3      174.86      206.41     27.45 o 
  13   4   3     2084.85     2308.76     93.37 o 
  14   4   3      153.39      106.06     12.73 o 
  15   4   3     1807.52     1675.71     65.37 o 
  16   4   3      789.05      805.36    101.11 o 
  17   4   3     4382.46     4112.88    237.98 o 
  18   4   3     2477.33     2414.73    140.50 o 
  19   4   3     9019.68     8539.81    369.09 o 
  20   4   3     2291.13     2207.89    168.36 o 
   1   5   3      434.10      819.69     27.03 o 
   2   5   3     1883.49     1595.30     66.20 o 
   4   5   3    15678.63    13884.43    348.63 o 
   5   5   3    44556.32    43794.43    739.56 o 
   6   5   3    53015.12    52987.88    622.20 o 
   7   5   3    43430.97    39002.01   1054.06 o 
   8   5   3    43696.04    46862.09   1495.43 o 
   9   5   3   124417.52   127290.20   2206.78 o 
  10   5   3    34018.00    31522.35    529.48 o 
  11   5   3    71591.28    72799.84   1041.23 o 
  12   5   3    36232.60    35167.68    532.58 o 
  13   5   3    49280.83    50517.84    489.94 o 
  14   5   3    26604.05    27391.99    373.52 o 
  15   5   3    46658.17    47139.55    729.76 o 
  16   5   3    20609.05    19961.53    349.53 o 
  17   5   3    19276.09    17874.72    385.69 o 
  18   5   3    11579.71    10457.18    303.60 o 
  19   5   3     6966.43     6919.96    205.04 o 
  20   5   3     4027.90     3731.54    213.23 o 
   0   6   3    42482.02    49813.09   1802.56 o 
   1   6   3    47104.71    43512.91    608.17 o 
   2   6   3    44457.79    45336.49    799.06 o 
   3   6   3    17665.34    19237.81    406.18 o 
   4   6   3    17450.71    17362.12    292.46 o 
   5   6   3    10607.44    11060.64    421.48 o 
   6   6   3     5999.05     4568.41    117.67 o 
   7   6   3     7854.90     8760.98    237.11 o 
   8   6   3    13654.33    14582.32    393.33 o 
   9   6   3     1779.50     1295.08     78.91 o 
  10   6   3     1595.48     1474.37     67.95 o 
  11   6   3      423.61      383.09     68.03 o 
  12   6   3      391.76      281.78     32.32 o 
  13   6   3       57.83      234.55     88.35 o 
  14   6   3       31.15      270.12     76.64 o 
  15   6   3       83.00      469.34    104.32 o 
  16   6   3     1476.16     1506.73    130.90 o 
  17   6   3     3596.63     3857.65    283.89 o 
  18   6   3     3758.06     3476.53    221.25 o 
  19   6   3     2110.95     2668.83    275.89 o 
  20   6   3     4024.15     4470.94    363.99 o 
   1   7   3     9431.50     8490.30    211.94 o 
   2   7   3      167.97      265.39     24.44 o 
   3   7   3     4575.58     3505.63     78.09 o 
   4   7   3      886.88     1175.33     99.78 o 
   5   7   3    12850.97    13110.70    395.81 o 
   6   7   3    11175.90    11700.54    363.86 o 
   7   7   3    14996.95    16034.19    754.01 o 
   8   7   3    18569.43    18063.48    547.70 o 
   9   7   3    23617.78    23186.69    899.00 o 
  10   7   3     9230.33     9719.99    471.58 o 
  11   7   3    20683.05    21148.52   1241.97 o 
  12   7   3    11569.77    11485.73    610.13 o 
  13   7   3     9391.92     8984.07    502.28 o 
  14   7   3     9965.86     9492.21    453.20 o 
  15   7   3     7086.07     7455.37    326.92 o 
  16   7   3     5142.99     4444.93    302.33 o 
  17   7   3     6206.54     6101.81    233.55 o 
  18   7   3     3320.44     3030.29    257.38 o 
  19   7   3     1634.08     1376.58    121.46 o 
   0   8   3    57092.06    51774.91   1159.63 o 
   1   8   3   107976.77   111873.38   1621.34 o 
   2   8   3    79854.97    78737.06   1339.33 o 
   3   8   3    96045.46    93711.13   1199.15 o 
   4   8   3    73595.83    73817.78   1182.99 o 
   5   8   3    68729.20    64791.36   1153.49 o 
   6   8   3    42233.91    41838.85   1009.35 o 
   7   8   3    50872.22    52777.63   1011.00 o 
   8   8   3    12987.09    12708.35    319.73 o 
   9   8   3     3661.60     3974.24    129.70 o 
  10   8   3     4634.30     5200.32    160.75 o 
  11   8   3      958.71     1273.28     59.28 o 
  12   8   3      770.23      889.71     47.88 o 
  13   8   3      374.16      545.24     94.86 o 
  14   8   3      772.02      854.89     56.30 o 
  15   8   3     7824.76     8263.76    176.31 o 
  16   8   3     5591.83     5776.91    205.42 o 
  17   8   3    13711.58    12707.26    365.96 o 
  18   8   3     9859.50     9592.08    345.35 o 
  19   8   3     8613.95     8102.17    254.70 o 
   1   9   3       41.56      175.68     41.04 o 
   2   9   3     1073.76     1170.07     43.38 o 
   3   9   3     2314.84     1365.10     67.16 o 
   4   9   3     6586.88     6678.85    140.31 o 
   5   9   3     3481.57     4560.23    107.59 o 
   6   9   3     2403.43     2589.02     78.77 o 
   7   9   3    19442.34    20536.38    692.25 o 
   8   9   3     4925.03     4818.91    199.61 o 
   9   9   3    20112.10    19577.41    443.35 o 
  10   9   3     5155.16     5408.65    295.53 o 
  11   9   3    16291.65    16119.58    360.18 o 
  12   9   3     2110.01     2298.53    201.08 o 
  13   9   3    20295.42    18533.75    861.90 o 
  14   9   3     4533.48     4728.30    280.74 o 
  15   9   3     9348.18     9607.91    366.47 o 
  16   9   3     5256.53     4901.90    204.91 o 
  17   9   3     1563.89     2067.82    201.05 o 
  18   9   3     2505.27     2467.64    189.84 o 
   0  10   3     3662.55     4349.92    197.93 o 
   1  10   3    10118.58     9586.85    197.69 o 
   2  10   3     6613.13     6169.32    140.41 o 
   3  10   3     6188.74     7208.62    128.82 o 
   4  10   3     9646.62     9326.59    207.79 o 
   5  10   3     4218.72     5143.78    302.96 o 
   6  10   3     2216.72     2822.82    214.97 o 
   7  10   3     9431.33     9200.80    310.30 o 
   8  10   3     4821.41     4939.13    174.96 o 
   9  10   3     1429.27     1519.72     35.07 o 
  10  10   3       25.61      139.18     52.35 o 
  11  10   3      212.66      291.32     52.49 o 
  12  10   3       43.16      203.19     47.34 o 
  13  10   3      504.42      792.24     97.89 o 
  14  10   3     1396.40     1302.88     64.81 o 
  15  10   3      730.06      683.63     92.99 o 
  16  10   3      963.81      969.86    155.22 o 
  17  10   3     1464.68     1519.72    165.59 o 
   1  11   3     2012.51     2572.24    101.74 o 
   2  11   3     1459.16     1835.51     74.59 o 
   3  11   3     9010.51    10640.11    354.28 o 
   4  11   3     5624.48     6128.50    138.12 o 
   5  11   3    18729.99    17529.55    427.66 o 
   6  11   3     7673.83     8395.95    291.07 o 
   7  11   3    28821.96    26774.31    562.11 o 
   8  11   3     7196.76     7565.94    336.26 o 
   9  11   3    51401.38    51633.78   1690.14 o 
  10  11   3    13064.75    12902.63    202.48 o 
  11  11   3    17825.56    17576.48    213.57 o 
  12  11   3    12279.31    12244.79    235.64 o 
  13  11   3    24819.80    26597.99    884.07 o 
  14  11   3     8768.91     8306.36    152.00 o 
  15  11   3    16165.30    15601.24    394.52 o 
  16  11   3     7397.51     7010.61    257.80 o 
  17  11   3    10650.98     9142.36    313.02 o 
   0  12   3    28201.90    28661.36    372.58 o 
   1  12   3    30740.90    28993.54    526.88 o 
   2  12   3    13119.11    13200.98    372.20 o 
   3  12   3    30064.15    29987.90    625.80 o 
   4  12   3    10128.83    10213.51    283.28 o 
   5  12   3    44109.69    46742.99   1235.46 o 
   6  12   3     9666.25    10109.08    343.90 o 
   7  12   3     2716.15     2597.53    349.86 o 
   8  12   3    11288.33    10709.27    351.07 o 
   9  12   3     2974.81     2858.71    137.46 o 
  10  12   3     2947.17     2154.76     97.16 o 
  11  12   3     3234.41     2767.48    156.74 o 
  12  12   3      657.77      676.34    103.84 o 
  13  12   3      744.17      847.10    106.58 o 
  14  12   3      390.67      674.47    170.97 o 
  15  12   3     3487.34     3003.48    249.21 o 
  16  12   3      513.23      810.02    147.89 o 
   1  13   3      732.60      777.59     98.04 o 
   2  13   3       39.02      315.62     68.56 o 
   3  13   3     1054.78      971.86     69.44 o 
   4  13   3     3318.21     2946.97    143.28 o 
   5  13   3       83.02      193.17     22.92 o 
   6  13   3     2050.31     2063.25    102.88 o 
   7  13   3      323.08      565.01     93.70 o 
   8  13   3      195.57      450.66    105.81 o 
   9  13   3      148.71      251.12     75.71 o 
  10  13   3      272.18      386.11     80.84 o 
  11  13   3       30.30      259.00     80.50 o 
  12  13   3     2168.93     2119.14    221.77 o 
  13  13   3       58.60      513.09    150.07 o 
  14  13   3      466.28      708.76    174.44 o 
   0  14   3    32628.87    32955.49   1383.14 o 
   1  14   3    40062.88    40765.11    752.37 o 
   2  14   3    31180.14    31585.66    942.58 o 
   3  14   3    24083.69    24660.85    410.50 o 
   4  14   3    28006.67    27525.14    697.68 o 
   5  14   3    22410.39    22089.22    828.92 o 
   6  14   3    19424.74    18424.68    568.30 o 
   7  14   3    13190.31    13470.65    335.78 o 
   8  14   3     2914.25     3224.44    238.58 o 
   9  14   3     5131.73     4843.46    153.68 o 
  10  14   3      833.73     1096.26     33.93 o 
  11  14   3       50.51      363.60    108.67 o 
  12  14   3      164.25      520.48    203.47 o 
  13  14   3      219.36      635.28    201.68 o 
   1  15   3       13.88      259.94     17.85 o 
   2  15   3      785.57      869.06    152.05 o 
   3  15   3     4378.61     3582.12    355.96 o 
   4  15   3     2536.90     3077.50    141.07 o 
   5  15   3    17097.94    17384.74    289.99 o 
   6  15   3     6224.89     6660.77    356.42 o 
   7  15   3    12269.74    12675.45    573.33 o 
   8  15   3    13292.51    13403.42    517.13 o 
   9  15   3     8939.97     9566.94    455.15 o 
  10  15   3    12194.99    12269.18    341.43 o 
  11  15   3    14686.75    14492.86    496.44 o 
   0  16   3     1354.40     1239.81     50.83 o 
   1  16   3       10.91      122.86     28.43 o 
   2  16   3      846.30      830.40     73.18 o 
   3  16   3      952.94     1027.80    318.96 o 
   4  16   3      296.37      551.49     42.00 o 
   5  16   3      214.03      455.74     64.56 o 
   6  16   3      278.76      648.63     86.53 o 
   7  16   3       80.04      283.17     78.04 o 
   8  16   3        5.65      384.03     85.79 o 
   9  16   3        4.52      354.28    110.43 o 
   1  17   3       35.00      441.22     87.77 o 
   2  17   3     1596.57     1564.37    206.99 o 
   3  17   3     2267.23     2319.57    188.46 o 
   4  17   3     1815.86     2047.45     95.14 o 
   5  17   3     3742.97     4091.06    159.30 o 
   6  17   3     4335.31     3938.95    203.47 o 
   7  17   3     6705.54     6570.54    208.42 o 
   0  18   3     7826.49     6371.85    200.40 o 
   1  18   3    13721.94    11923.24    342.57 o 
   1   0   4   134809.50   125152.76   6409.38 o 
   4   0   4   147120.84   150669.75   1886.94 o 
   5   0   4    34769.18    38171.45    648.01 o 
   6   0   4   256315.17   284603.59   7601.11 o 
   8   0   4   116224.50   116741.48   2519.66 o 
   9   0   4     4143.84     3140.72     88.79 o 
  10   0   4    49304.42    45921.61   1011.25 o 
  11   0   4     2206.69     1687.67    136.81 o 
  12   0   4        9.96      326.20     80.50 o 
  13   0   4     1456.89     1312.66    148.59 o 
  14   0   4    12257.83    13258.38    673.69 o 
  15   0   4     1365.88      832.97    141.31 o 
  16   0   4    16927.52    17672.25    342.76 o 
  17   0   4     2273.82     3273.90    122.47 o 
  18   0   4    30525.59    32532.14    611.03 o 
  19   0   4     1503.79     1642.07     67.79 o 
  20   0   4    37088.04    34238.44   1425.96 o 
  21   0   4       27.72      548.67    156.73 o 
   1   1   4     2219.33     2690.07    113.38 o 
   3   1   4    34814.37    36341.49    719.97 o 
   6   1   4     5005.80     5277.77    180.68 o 
   7   1   4      318.01       91.08     15.85 o 
   8   1   4    35221.76    32909.71    792.17 o 
   9   1   4       98.99      240.27     46.62 o 
  10   1   4    63286.23    66692.15   1312.62 o 
  11   1   4     3248.80     4547.71     99.52 o 
  12   1   4    62099.14    67188.34   2114.82 o 
  13   1   4     3862.43     3217.56     84.96 o 
  14   1   4    27539.86    29338.48   1658.21 o 
  15   1   4     3559.78     3004.58    177.94 o 
  16   1   4     9742.90     9335.19    673.21 o 
  17   1   4      161.11       97.76     26.95 o 
  18   1   4     6466.94     5992.56    525.12 o 
  19   1   4     2133.93     2238.76    221.27 o 
  20   1   4     3254.16     3260.54    256.66 o 
  21   1   4       58.08      315.66    128.95 o 
   1   2   4     4853.01     5626.38    111.59 o 
   3   2   4     3072.03     4402.41    183.34 o 
   4   2   4   108729.05   111277.92   2987.90 o 
   5   2   4     4583.55     5066.64    110.22 o 
   6   2   4    17632.80    16680.88    409.14 o 
   7   2   4       18.46      142.75     55.51 o 
   8   2   4     3143.81     3199.75     99.19 o 
   9   2   4     4735.63     3070.53    113.25 o 
  10   2   4     2649.82     3975.34    148.11 o 
  11   2   4      584.84      464.44     22.71 o 
  12   2   4      575.36      726.08     46.69 o 
  13   2   4       13.50       95.79     36.71 o 
  14   2   4     1237.54     1492.48    131.41 o 
  15   2   4       20.96       77.88     25.62 o 
  16   2   4      465.00      456.11     90.65 o 
  17   2   4      331.57      259.61     61.03 o 
  18   2   4     5638.38     5160.91    409.91 o 
  19   2   4        3.69      178.17     76.15 o 
  20   2   4     4174.91     4530.04    369.12 o 
  21   2   4        3.94      463.72    173.06 o 
   1   3   4    17766.64    17401.46    258.88 o 
   3   3   4    13412.90    13532.27    371.77 o 
   4   3   4    91341.09    85929.77   3008.16 o 
   5   3   4      895.95      661.03     56.39 o 
   6   3   4    75537.77    70722.07   1604.40 o 
   7   3   4     2127.86     2690.47     86.89 o 
   8   3   4   110134.04   112216.43   1531.93 o 
   9   3   4    20317.86    21285.85    364.43 o 
  10   3   4   101025.56    99502.91   1805.95 o 
  11   3   4     7438.90     6430.06    224.27 o 
  12   3   4    70670.89    69781.74    776.91 o 
  13   3   4     4725.16     5322.94    235.34 o 
  14   3   4    53429.84    55210.85   1326.44 o 
  15   3   4     5813.01     6460.94    248.57 o 
  16   3   4    37814.00    39213.81    872.43 o 
  17   3   4     3813.33     3846.25    192.40 o 
  18   3   4    21378.98    21387.99    261.13 o 
  19   3   4      588.39      618.28     96.90 o 
  20   3   4     8880.55     8112.79    162.18 o 
  21   3   4       47.13      145.26     28.99 o 
   1   4   4      149.71      262.68     42.76 o 
   2   4   4   105792.84   108551.68   1530.21 o 
   3   4   4      891.88      789.85     37.54 o 
   4   4   4    50783.36    49035.70   1401.81 o 
   5   4   4       24.49      211.49     19.55 o 
   6   4   4    22186.32    21329.96    822.09 o 
   7   4   4       91.01      245.33     76.78 o 
   8   4   4    17950.75    17537.79    600.57 o 
   9   4   4     1270.92     2276.93     42.24 o 
  10   4   4      818.34      938.37     55.86 o 
  11   4   4      361.98      671.82     99.17 o 
  12   4   4       15.34       52.34     13.63 o 
  13   4   4      753.81      453.23     14.59 o 
  14   4   4       42.98      242.28     54.91 o 
  15   4   4       11.11       53.74     18.32 o 
  16   4   4     2719.45     2693.54    132.52 o 
  17   4   4       10.17      333.70    122.38 o 
  18   4   4    10456.87     9961.72    506.46 o 
  19   4   4      818.03     1128.25    261.16 o 
  20   4   4    11241.21    10047.81    742.43 o 
   1   5   4     2595.36     3682.44     54.16 o 
   2   5   4     5481.08     6118.89     85.97 o 
   3   5   4      381.45      682.00     32.05 o 
   4   5   4     2794.96     2623.76     93.52 o 
   5   5   4     3023.40     3260.71     39.99 o 
   6   5   4      214.83      273.73     29.86 o 
   7   5   4     6116.39     5052.90    101.67 o 
   8   5   4      278.10      374.84     49.96 o 
   9   5   4    11333.45    11642.03    524.24 o 
  10   5   4      142.56      464.73     67.16 o 
  11   5   4      929.91      931.67     60.84 o 
  12   5   4      303.12      772.11    159.51 o 
  13   5   4     1135.60      983.27     41.46 o 
  14   5   4      136.45      422.55     57.51 o 
  15   5   4      213.96      230.32     38.82 o 
  16   5   4      110.55      610.28     66.07 o 
  17   5   4        7.10      171.93     28.86 o 
  18   5   4      202.28      420.15     56.25 o 
  19   5   4        2.58      342.82    128.56 o 
  20   5   4        8.25      490.48    218.23 o 
   0   6   4   128313.41   133742.78   3574.71 o 
   1   6   4     7322.03     7166.12     93.10 o 
   2   6   4   206144.86   212955.06   2336.71 o 
   3   6   4     1883.25     1967.47     38.84 o 
   4   6   4    92184.48    90579.79   1709.37 o 
   5   6   4     6189.16     6486.32    216.88 o 
   6   6   4    51525.98    48134.38    671.91 o 
   7   6   4     1285.23     1366.63     32.96 o 
   8   6   4    31180.20    31451.81    756.53 o 
   9   6   4       58.69       81.29     11.37 o 
  10   6   4     6020.27     5762.15    150.78 o 
  11   6   4      638.79      585.78     82.73 o 
  12   6   4      643.62      570.71     72.98 o 
  13   6   4      700.15      756.12     93.93 o 
  14   6   4     1408.09     1405.07    103.62 o 
  15   6   4      443.72      362.81     57.92 o 
  16   6   4    13273.05    12698.74    197.44 o 
  17   6   4       81.54      239.93     67.81 o 
  18   6   4    17428.04    16878.01    391.64 o 
  19   6   4      139.83      510.73    141.76 o 
  20   6   4    19149.22    17115.60    570.71 o 
   1   7   4    16137.07    18020.94    356.31 o 
   2   7   4    18754.53    19030.08    385.14 o 
   3   7   4     2958.01     2982.43     69.89 o 
   4   7   4    33069.90    32740.49    453.43 o 
   5   7   4       94.81      220.09     52.09 o 
   6   7   4    45630.02    43936.68    691.98 o 
   7   7   4      698.19      735.53    102.11 o 
   8   7   4    74921.98    74453.35   1189.57 o 
   9   7   4     2499.40     3206.42     96.01 o 
  10   7   4    94823.96    93260.50   1491.65 o 
  11   7   4     2119.37     2357.59     93.71 o 
  12   7   4    72332.93    72268.65   2087.78 o 
  13   7   4      484.99      760.66     54.26 o 
  14   7   4    70192.62    70887.70   1485.05 o 
  15   7   4       17.86      592.85    143.79 o 
  16   7   4    43308.85    41682.33   1213.91 o 
  17   7   4      162.96      201.75     40.36 o 
  18   7   4    19058.40    18918.94    656.80 o 
  19   7   4      316.55      495.54     63.96 o 
   0   8   4     1363.62     2249.95     75.14 o 
   1   8   4       56.83      332.66     54.51 o 
   2   8   4      312.66      449.39     53.95 o 
   3   8   4       47.74      203.32     49.55 o 
   4   8   4     1462.23     1723.78    129.66 o 
   5   8   4     2003.73     1949.03     76.23 o 
   6   8   4     2594.16     3079.85    312.66 o 
   7   8   4       11.47       88.80     34.06 o 
   8   8   4     5106.30     4895.57    148.35 o 
   9   8   4       26.03      220.19     70.87 o 
  10   8   4        5.49      178.57     56.69 o 
  11   8   4       72.28      110.30     41.21 o 
  12   8   4      927.80      928.68     64.47 o 
  13   8   4      426.47      344.21     48.25 o 
  14   8   4     1792.45     2424.34    120.43 o 
  15   8   4     1158.91     1157.29    170.48 o 
  16   8   4      982.12     1403.99    177.20 o 
  17   8   4       34.93      478.79    182.96 o 
  18   8   4       28.57      483.60    217.70 o 
  19   8   4       23.15      911.47    669.73 o 
   1   9   4      682.48      992.33     43.65 o 
   2   9   4    11933.40    12853.55    325.16 o 
   3   9   4     1022.97     1136.98     43.81 o 
   4   9   4    14896.25    14870.77    454.37 o 
   5   9   4     1115.75     1306.88     65.88 o 
   6   9   4    37061.45    37659.86   1094.25 o 
   7   9   4      174.03      227.32     32.84 o 
   8   9   4    59641.74    57991.40   2241.52 o 
   9   9   4      535.74      752.62     37.79 o 
  10   9   4    58887.88    62145.06   1684.16 o 
  11   9   4      636.35      752.37     55.97 o 
  12   9   4    47093.69    47720.54   1368.13 o 
  13   9   4      605.47      783.87     87.11 o 
  14   9   4    42434.61    41188.97   1126.59 o 
  15   9   4       27.12      163.45     26.17 o 
  16   9   4    23884.14    23488.35    570.43 o 
  17   9   4      220.37      392.02     85.96 o 
  18   9   4     9932.38     9289.52    268.85 o 
   0  10   4   106689.68   104614.30   1883.34 o 
   1  10   4     2387.87     1950.11     29.37 o 
   2  10   4    54919.57    56325.66    790.79 o 
   3  10   4    11185.04    11842.53    130.96 o 
   4  10   4    50014.55    52462.88    973.67 o 
   5  10   4     9202.44     9668.74    151.98 o 
   6  10   4    37068.82    37902.44    943.77 o 
   7  10   4      106.79      244.64     44.33 o 
   8  10   4     6631.53     6546.13    318.89 o 
   9  10   4      444.41      555.07     72.96 o 
  10  10   4     5783.85     5725.87    213.40 o 
  11  10   4     1460.40     1325.06     59.33 o 
  12  10   4     1023.64     1204.38     90.81 o 
  13  10   4      895.70      994.19     59.19 o 
  14  10   4     2658.94     2473.82    108.98 o 
  15  10   4     1299.93     1212.43     69.57 o 
  16  10   4     6981.76     6337.73    225.77 o 
  17  10   4      593.65      699.97    239.80 o 
   1  11   4        1.19      126.71     27.06 o 
   2  11   4       66.29      158.67     78.58 o 
   3  11   4      583.34      489.76     27.91 o 
   4  11   4      372.46      423.29     41.34 o 
   5  11   4       71.04      215.13     42.24 o 
   6  11   4     1121.05     1699.81    124.60 o 
   7  11   4     1462.01     1231.82     32.73 o 
   8  11   4     5403.44     5187.24    255.93 o 
   9  11   4     3017.02     2846.90    244.26 o 
  10  11   4     3501.58     3686.73    542.42 o 
  11  11   4       17.83      210.72    101.06 o 
  12  11   4     7464.61     7023.39    617.83 o 
  13  11   4      376.00      401.92     44.75 o 
  14  11   4     6369.42     5989.45    482.35 o 
  15  11   4       91.03      266.88     36.66 o 
  16  11   4     2127.90     2441.93    273.19 o 
   0  12   4    40714.13    42238.01    542.57 o 
   1  12   4     6525.79     7177.24     86.29 o 
   2  12   4    24157.27    24029.63    420.64 o 
   3  12   4     2599.59     2284.91     54.13 o 
   4  12   4    15696.87    15843.25    332.54 o 
   5  12   4      169.12      161.40     32.14 o 
   6  12   4    11566.54    11671.67    355.52 o 
   7  12   4      282.88      477.91    102.85 o 
   8  12   4     3247.72     3475.22    108.04 o 
   9  12   4     2707.07     2697.01    109.03 o 
  10  12   4       72.00      278.46     52.45 o 
  11  12   4      243.18      328.32     58.10 o 
  12  12   4      522.87      568.84     90.98 o 
  13  12   4      251.34      231.59     73.92 o 
  14  12   4      949.72      996.30     41.04 o 
  15  12   4       44.56      151.41     49.20 o 
   1  13   4      840.85      686.98     88.86 o 
   2  13   4     5138.17     4566.29    155.09 o 
   3  13   4     1350.56      870.28     40.24 o 
   4  13   4    27524.44    27458.82    339.67 o 
   5  13   4     3237.07     3645.56    164.66 o 
   6  13   4    36824.48    36130.22    971.86 o 
   7  13   4       66.91      427.88     55.23 o 
   8  13   4    50076.59    52140.07   1355.07 o 
   9  13   4      235.06      447.08     85.79 o 
  10  13   4    45770.50    45915.84   1170.64 o 
  11  13   4       32.44      319.28     68.19 o 
  12  13   4    41300.70    39088.70    895.72 o 
  13  13   4     1469.36     1339.88    107.55 o 
  14  13   4    33960.44    31046.93    414.02 o 
   0  14   4    11745.06    12010.78    791.34 o 
   1  14   4     1236.24     1507.43     87.27 o 
   2  14   4    16034.01    14979.66    227.74 o 
   3  14   4      114.37      204.49     42.55 o 
   4  14   4    18842.52    18968.95    544.69 o 
   5  14   4       23.57      194.41     66.50 o 
   6  14   4     6575.22     7316.59    370.60 o 
   7  14   4      428.28      403.82     43.27 o 
   8  14   4     4460.52     4305.74    252.67 o 
   9  14   4      469.13      421.17     59.89 o 
  10  14   4     2066.86     2234.11    164.81 o 
  11  14   4        8.97      308.68     24.12 o 
  12  14   4       76.65      303.46     85.38 o 
  13  14   4       36.56      281.69     85.27 o 
   1  15   4      173.21      109.86     18.17 o 
   2  15   4     1917.00     2246.29    140.18 o 
   3  15   4      304.22      333.35     99.14 o 
   4  15   4     4974.37     4888.08    288.52 o 
   5  15   4      740.24     1010.80     55.93 o 
   6  15   4     7092.07     7261.42    432.41 o 
   7  15   4       62.98       65.21     67.45 o 
   8  15   4    12301.17    11638.47    852.82 o 
   9  15   4      232.62      372.22     47.22 o 
  10  15   4     8368.25     8227.67    700.65 o 
  11  15   4      105.82      306.31     84.31 o 
   0  16   4    32989.66    31996.72   1054.27 o 
   1  16   4     1504.35     1374.32     77.14 o 
   2  16   4    37477.05    36193.77    765.22 o 
   3  16   4      279.94      551.11    100.23 o 
   4  16   4    34111.99    31227.17   1949.99 o 
   5  16   4     1202.34     1543.65    111.50 o 
   6  16   4    22913.17    22966.56    920.79 o 
   7  16   4     1364.93     1277.78    169.10 o 
   8  16   4    12004.67    12133.02    537.23 o 
   9  16   4      144.37      353.12    132.35 o 
   1  17   4       55.04      404.72    146.99 o 
   2  17   4      186.97      518.31    128.22 o 
   3  17   4      487.12      810.26     62.56 o 
   4  17   4     2086.85     2077.86     94.43 o 
   5  17   4      595.99      448.21     33.16 o 
   6  17   4     5371.59     5391.73    409.91 o 
   1   1   5     1013.44      882.70     26.44 o 
   2   1   5     3723.67     2622.90     91.78 o 
   3   1   5     3558.39     3600.66     75.99 o 
   4   1   5     3027.14     3012.89    113.78 o 
   5   1   5    44083.94    43235.07    512.09 o 
   6   1   5    39225.21    38601.17    640.66 o 
   7   1   5    31334.61    35215.68    584.60 o 
   8   1   5    66555.25    70168.25   1441.32 o 
   9   1   5    61508.00    61501.98   1275.00 o 
  10   1   5    80719.63    81571.24   1920.58 o 
  11   1   5    43173.59    43798.89    856.18 o 
  12   1   5    71419.94    73091.89   2172.76 o 
  13   1   5    36816.47    39011.25   1464.23 o 
  14   1   5    62569.07    62420.02   2053.07 o 
  15   1   5    22376.37    21872.95    928.84 o 
  16   1   5    13569.86    13691.17    866.05 o 
  17   1   5     9942.05    10177.22    343.09 o 
  18   1   5    12591.77    13077.16    661.84 o 
  19   1   5     2611.05     2772.92     97.71 o 
  20   1   5     4451.86     4080.75    351.07 o 
  21   1   5     2971.37     2930.00    163.91 o 
   0   2   5   223306.41   226428.66   7407.92 o 
   1   2   5    54991.54    50838.80   1504.54 o 
   2   2   5    87975.93    82842.49   3131.51 o 
   3   2   5    58767.12    63680.54   2372.94 o 
   4   2   5    57305.36    54615.30   1468.28 o 
   5   2   5    45283.44    44404.09   1017.58 o 
   6   2   5    66392.71    62465.64   1250.96 o 
   7   2   5     9765.35     8653.07    110.05 o 
   8   2   5    26967.26    30573.61    450.50 o 
   9   2   5     2244.70     2831.13     56.89 o 
  10   2   5    15212.94    18121.39    445.55 o 
  11   2   5     1692.31     2149.66     36.94 o 
  12   2   5      324.35      398.23     55.76 o 
  13   2   5       18.75      279.25     44.05 o 
  14   2   5     1674.58     1810.49     58.22 o 
  15   2   5     5470.38     5580.65    133.08 o 
  16   2   5     4682.49     5099.29    153.08 o 
  17   2   5     5660.34     5675.85    336.75 o 
  18   2   5    17418.85    16625.05    295.44 o 
  19   2   5     4661.37     4708.09    313.49 o 
  20   2   5    15771.16    15065.59    684.55 o 
  21   2   5     4774.30     4607.71    208.17 o 
   1   3   5     4393.70     4626.33    189.51 o 
   3   3   5     9166.65    10157.76    281.47 o 
   4   3   5     4468.70     4025.26    162.50 o 
   5   3   5       76.21      591.87     61.25 o 
   6   3   5       34.52      267.39     48.98 o 
   7   3   5       40.94      184.41     38.06 o 
   8   3   5      165.99      341.47     60.23 o 
   9   3   5      385.85      840.84     44.89 o 
  10   3   5      872.13      730.26    144.15 o 
  11   3   5      360.59      727.21    109.04 o 
  12   3   5     3707.94     3861.79    355.37 o 
  13   3   5      665.64      872.12     60.15 o 
  14   3   5     2118.51     2831.87    248.37 o 
  15   3   5      162.26      181.20     41.55 o 
  16   3   5     2808.84     3493.52    313.43 o 
  17   3   5      328.97      449.63    106.60 o 
  18   3   5      614.34     1209.23    280.73 o 
  19   3   5      188.49      387.88    178.97 o 
  20   3   5     1715.35     1416.32    167.13 o 
   0   4   5    80236.77    70314.00   1546.91 o 
   1   4   5    10645.18    10786.06    112.00 o 
   2   4   5   101846.38   109008.18   1633.74 o 
   3   4   5    10758.16     9537.24    150.79 o 
   4   4   5    67691.45    68471.80   1559.79 o 
   5   4   5      654.57      914.15     35.66 o 
   6   4   5    20020.87    23742.62    660.86 o 
   7   4   5     4349.71     5809.63    187.26 o 
   8   4   5     3630.75     3005.64    103.38 o 
   9   4   5     2282.27     2066.53     54.71 o 
  10   4   5     3865.37     3635.13    116.55 o 
  11   4   5      133.96      287.22     59.72 o 
  12   4   5      161.32      229.90     52.03 o 
  13   4   5      108.83      125.95     47.38 o 
  14   4   5     2422.24     2313.77     80.35 o 
  15   4   5      807.55      703.29     72.90 o 
  16   4   5     4534.14     3984.11    106.86 o 
  17   4   5     1767.51     1693.02    156.29 o 
  18   4   5     6821.24     6602.77    216.10 o 
  19   4   5     1323.98     1370.65     84.41 o 
  20   4   5     5205.75     5371.41    349.83 o 
   1   5   5     2357.58     3414.06     67.14 o 
   2   5   5      132.13      410.12     30.92 o 
   3   5   5     7533.71     8639.91    180.82 o 
   4   5   5    34124.20    34207.50    676.45 o 
   5   5   5    11167.45    12807.32    146.41 o 
   6   5   5    24626.62    23831.43    429.79 o 
   7   5   5    34711.82    30041.85    883.22 o 
   8   5   5    54444.91    50349.40   1661.31 o 
   9   5   5     9682.40     8777.52    178.88 o 
  10   5   5    92742.42    98494.11   2302.39 o 
  11   5   5    26978.50    29333.81    644.07 o 
  12   5   5    67705.07    67503.42   1297.12 o 
  13   5   5    24474.98    25201.17    591.47 o 
  14   5   5    47983.23    47235.42    972.40 o 
  15   5   5    14757.53    14679.45    518.50 o 
  16   5   5    39354.77    38754.94    864.07 o 
  17   5   5     9829.44     9446.36    376.48 o 
  18   5   5    12834.49    12554.55    413.65 o 
  19   5   5     4108.06     3779.97    165.08 o 
  20   5   5     7886.56     7177.28    405.64 o 
   0   6   5    10626.32     9645.12    186.41 o 
   1   6   5    47844.56    47651.27    507.40 o 
   2   6   5     6478.51     7554.16    137.25 o 
   3   6   5    41855.18    43065.87    660.75 o 
   4   6   5     7615.16     6370.10    221.74 o 
   5   6   5     9744.83    10426.27    255.00 o 
   6   6   5     1118.84     1282.26     91.54 o 
   7   6   5     6368.71     6436.19    104.47 o 
   8   6   5    12692.04    12580.14    293.64 o 
   9   6   5     4077.98     4254.15    157.54 o 
  10   6   5     3202.54     2665.41    159.46 o 
  11   6   5      583.16      452.85     32.14 o 
  12   6   5     1346.54     1620.26    120.52 o 
  13   6   5      889.46     1405.46     50.69 o 
  14   6   5      424.65      274.10     74.63 o 
  15   6   5      114.42      282.07     82.26 o 
  16   6   5      113.81      400.24     55.54 o 
  17   6   5     1805.52     1942.00    129.46 o 
  18   6   5     2755.21     3263.52    303.73 o 
  19   6   5     3297.72     3405.41    248.28 o 
   1   7   5     2889.00     2148.42    116.99 o 
   2   7   5     6567.92     6554.19     64.54 o 
   3   7   5     6341.38     5421.27    101.80 o 
   4   7   5    23484.88    24097.82    431.78 o 
   5   7   5     3637.68     4265.60    234.12 o 
   6   7   5    24155.56    24226.80    661.21 o 
   7   7   5     9867.00    11012.59    377.84 o 
   8   7   5    22087.77    22511.18    741.76 o 
   9   7   5    15056.07    16801.55    455.27 o 
  10   7   5    17290.08    17215.70    964.03 o 
  11   7   5    14182.36    15010.91    727.08 o 
  12   7   5    16225.73    15933.17    648.82 o 
  13   7   5    10533.67     9304.35    309.98 o 
  14   7   5     9415.29     9520.55    636.23 o 
  15   7   5     4203.97     4015.34    207.40 o 
  16   7   5     6424.92     6432.69    377.60 o 
  17   7   5     1941.98     2121.10    108.01 o 
  18   7   5     1314.08     1691.15    103.84 o 
  19   7   5     2068.86     2026.40     64.97 o 
   0   8   5   119339.19   123175.29   2215.75 o 
   1   8   5    89082.44    97333.16   1141.73 o 
   2   8   5   104996.20   107400.35   1160.47 o 
   3   8   5    55089.81    54526.21    499.43 o 
   4   8   5    76875.58    79640.54   1245.59 o 
   5   8   5    33280.41    31118.35    311.52 o 
   6   8   5    35192.88    35460.84    595.92 o 
   7   8   5    18102.29    17787.87    210.68 o 
   8   8   5    10405.34    10138.83    329.08 o 
   9   8   5     7488.65     7601.13     97.03 o 
  10   8   5     3892.36     4431.13     62.18 o 
  11   8   5     1367.43     1644.84     75.45 o 
  12   8   5      193.94      383.65     84.77 o 
  13   8   5      522.39      611.93    134.37 o 
  14   8   5     3059.34     2928.78    143.82 o 
  15   8   5     2702.17     3070.52    117.74 o 
  16   8   5     9540.79     9183.75    197.76 o 
  17   8   5     3672.35     3263.57    152.16 o 
  18   8   5     8300.58     7435.85    187.36 o 
   1   9   5     2187.41     1928.18     39.19 o 
   2   9   5     2661.45     3176.56    129.31 o 
   3   9   5     4107.37     3563.46     88.07 o 
   4   9   5    10070.03     9909.65    166.08 o 
   5   9   5     1749.04     2614.87     61.05 o 
   6   9   5    14046.95    12513.07    375.64 o 
   7   9   5      111.88      263.61     27.05 o 
   8   9   5    20521.73    19813.68    480.87 o 
   9   9   5     5616.70     5446.30    239.00 o 
  10   9   5    15675.81    15408.38    327.89 o 
  11   9   5     2715.95     2897.77    123.29 o 
  12   9   5    12746.79    12764.90    539.14 o 
  13   9   5      962.20      981.55    109.46 o 
  14   9   5    13882.53    12618.49    881.42 o 
  15   9   5      901.84     1177.23     83.02 o 
  16   9   5     5056.21     4980.81    413.47 o 
  17   9   5     1151.07     1276.08    269.23 o 
  18   9   5     6470.51     5675.31    575.06 o 
   0  10   5     2366.13     3225.99    103.34 o 
   1  10   5      484.16      478.39     34.29 o 
   2  10   5     5032.77     5254.62     99.57 o 
   3  10   5     2704.01     2998.77     52.09 o 
   4  10   5     7309.62     6281.09    136.86 o 
   5  10   5     2422.34     2963.13    112.89 o 
   6  10   5     2697.73     2589.68    269.48 o 
   7  10   5     2828.07     2335.53     76.64 o 
   8  10   5     6709.77     6559.60    251.43 o 
   9  10   5      886.31     1165.22     40.66 o 
  10  10   5      806.76      873.85     54.31 o 
  11  10   5        4.76      188.41     35.97 o 
  12  10   5       33.58      175.69     64.77 o 
  13  10   5        1.55      320.83     84.80 o 
  14  10   5     2106.57     2156.07    247.72 o 
  15  10   5      345.38      560.73    176.98 o 
  16  10   5     4459.32     3748.10    196.80 o 
  17  10   5     1194.03     1047.93     46.23 o 
   1  11   5      798.88      766.69     50.51 o 
   2  11   5     8793.05     7576.52    197.55 o 
   3  11   5      344.51      706.20     61.98 o 
   4  11   5    21135.18    21217.51    379.83 o 
   5  11   5     1552.07     1140.99     39.25 o 
   6  11   5    26879.79    27917.89    514.73 o 
   7  11   5    10377.30    11232.74    158.03 o 
   8  11   5    31836.65    33042.61    826.43 o 
   9  11   5     4413.03     5161.45    164.90 o 
  10  11   5    30302.68    29497.89    895.47 o 
  11  11   5    12771.38    11819.68    227.19 o 
  12  11   5    30489.32    29445.00    863.59 o 
  13  11   5     6693.14     7026.78    208.42 o 
  14  11   5    27615.76    27166.95    806.69 o 
  15  11   5     8986.13     7857.88    259.88 o 
  16  11   5    15748.70    14665.32    477.40 o 
   0  12   5    29831.34    33294.09    432.03 o 
   1  12   5    13130.56    13474.63    174.72 o 
   2  12   5    29758.26    28595.79    394.18 o 
   3  12   5    10991.95    11596.83    184.89 o 
   4  12   5    32281.63    30652.87    729.39 o 
   5  12   5    11631.35    12497.33    347.36 o 
   6  12   5    19700.19    18635.18   1109.57 o 
   7  12   5    19061.74    17308.40    512.53 o 
   8  12   5     2449.40     2452.34    126.09 o 
   9  12   5     4647.22     4801.22    185.44 o 
  10  12   5     5228.55     4946.28    101.75 o 
  11  12   5       26.12      113.36     28.59 o 
  12  12   5      166.83      177.50     51.73 o 
  13  12   5        9.61      143.68     43.15 o 
  14  12   5     1565.78     1420.65    158.43 o 
  15  12   5      631.39      846.12    205.19 o 
   1  13   5      380.12      424.96     50.84 o 
   2  13   5      838.15     1139.16     38.94 o 
   3  13   5     2308.72     1809.64    108.85 o 
   4  13   5     1838.41     1898.25     74.66 o 
   5  13   5     1414.35     1761.93     68.56 o 
   6  13   5     1112.26     1076.51     30.99 o 
   7  13   5     1816.04     1646.18     87.77 o 
   8  13   5       64.12      148.21     48.82 o 
   9  13   5        1.79      140.00     58.46 o 
  10  13   5      153.32      448.88    198.25 o 
  11  13   5     1394.38     1414.06    196.52 o 
  12  13   5      213.92      322.11     51.70 o 
  13  13   5      284.99      409.26     44.47 o 
  14  13   5      113.02      609.86     94.49 o 
   0  14   5    42203.03    40974.96    756.00 o 
   1  14   5    30344.07    28788.76    382.42 o 
   2  14   5    33967.07    34771.53    453.78 o 
   3  14   5    19275.96    20014.23    270.98 o 
   4  14   5    19789.31    19916.60    279.45 o 
   5  14   5    11106.88    10275.70    255.57 o 
   6  14   5    17364.60    18049.26    520.67 o 
   7  14   5     2876.65     3278.66     92.46 o 
   8  14   5     7749.31     7770.24    332.57 o 
   9  14   5     1261.15     1142.17     45.49 o 
  10  14   5     3070.57     2517.92     70.21 o 
  11  14   5      590.24      687.21    152.40 o 
  12  14   5      752.34      732.72     44.25 o 
  13  14   5      115.17      172.65     75.41 o 
   1  15   5     1478.27     1665.02     69.19 o 
   2  15   5     1182.08     1469.23    181.22 o 
   3  15   5     5341.91     4599.99    202.73 o 
   4  15   5    10588.49    10279.88    149.21 o 
   5  15   5     5307.59     5221.50    203.18 o 
   6  15   5    12204.33    12269.56    327.83 o 
   7  15   5     8078.41     8288.24    326.59 o 
   8  15   5    15376.75    15427.35    475.67 o 
   9  15   5    11442.29    11020.86    363.84 o 
  10  15   5    21469.35    19658.62    453.92 o 
  11  15   5     7899.95     7933.66    248.81 o 
   0  16   5      482.12      673.28     65.09 o 
   1  16   5      312.21      457.75     86.28 o 
   2  16   5      592.72      933.89     75.90 o 
   3  16   5       87.12      414.48    190.95 o 
   4  16   5      398.95      543.97    132.25 o 
   5  16   5       67.60      450.37     75.12 o 
   6  16   5       97.40      365.53    129.76 o 
   7  16   5      144.53      357.77     71.00 o 
   8  16   5      145.49      237.47     44.50 o 
   9  16   5        4.30      186.88     54.89 o 
   1  17   5      535.64      709.65     73.67 o 
   2  17   5     1322.73     1286.46    238.18 o 
   3  17   5      762.54      911.12     96.92 o 
   4  17   5     3380.06     3629.08    219.51 o 
   5  17   5     2489.16     2075.98    226.49 o 
   6  17   5     6115.89     6202.71    126.33 o 
   0   0   6    55569.03    42938.04   1091.09 o 
   1   0   6   220683.55   193116.89   7747.45 o 
   2   0   6    54102.69    49778.75   2328.80 o 
   3   0   6   293423.88   272650.47  12616.42 o 
   4   0   6     1743.38     1996.93     34.80 o 
   5   0   6   200296.34   193606.53   3730.63 o 
   6   0   6     9715.85     8442.90    190.96 o 
   7   0   6    79751.05    86181.17   1666.81 o 
   8   0   6     4470.36     5075.46    138.47 o 
   9   0   6    44128.51    41489.17    677.25 o 
  10   0   6      256.81      345.53     23.08 o 
  11   0   6    24093.26    25939.97    874.45 o 
  12   0   6      526.00     1175.28    108.04 o 
  13   0   6      197.44      162.54     59.79 o 
  14   0   6     3550.91     2750.96    152.79 o 
  15   0   6    21583.41    21617.15   2327.78 o 
  16   0   6     2501.11     2816.68    345.14 o 
  17   0   6    29865.25    28880.83   1950.95 o 
  18   0   6     3995.08     3307.93    327.16 o 
  19   0   6    28598.53    26233.44   1974.07 o 
  20   0   6     1640.54     2400.96    465.90 o 
   1   1   6    15217.47    14198.62    465.58 o 
   2   1   6     5593.39     4833.60    222.66 o 
   3   1   6     7716.19    10398.69    181.70 o 
   4   1   6     3406.54     2966.45    116.88 o 
   5   1   6     6367.44     6222.83     93.87 o 
   6   1   6     5041.54     5567.99    130.44 o 
   7   1   6    12267.30    10083.66    322.31 o 
   9   1   6    22666.74    21942.57    762.11 o 
  10   1   6      101.94      221.13     30.39 o 
  11   1   6    30066.89    33068.18    930.20 o 
  12   1   6      114.59      175.16     20.41 o 
  13   1   6    48956.01    52693.97   1805.79 o 
  14   1   6     2765.00     3615.48     72.90 o 
  15   1   6    16559.24    16750.16    806.73 o 
  16   1   6     1711.15     2163.89     80.60 o 
  17   1   6    10806.52    12347.29    909.31 o 
  18   1   6     2786.05     2178.43    225.23 o 
  19   1   6     1412.95     1874.15    379.50 o 
  20   1   6     1637.98     1303.39    117.71 o 
   1   2   6   101074.30    94883.35   1991.87 o 
   3   2   6    74062.23    74812.40   2260.05 o 
   4   2   6      185.36      470.62     46.65 o 
   5   2   6    43490.50    43804.77   1023.13 o 
   6   2   6      115.23      533.27     40.62 o 
   7   2   6     4735.26     3279.24    243.68 o 
   8   2   6      550.63      659.25     57.00 o 
   9   2   6      836.77     1078.21     52.19 o 
  10   2   6     1002.08     1249.60     88.11 o 
  11   2   6      108.82      268.12     67.02 o 
  12   2   6      318.89      270.16     84.89 o 
  13   2   6     3543.95     4066.32    201.08 o 
  14   2   6      809.86      608.60     89.70 o 
  15   2   6      263.68      283.30     45.78 o 
  16   2   6      662.40      967.01     75.96 o 
  17   2   6     2910.60     2388.60    230.81 o 
  18   2   6       54.99      389.12     81.18 o 
  19   2   6     2350.81     3042.64    609.67 o 
  20   2   6      389.07      679.37    124.17 o 
   1   3   6     2465.14     3528.35    101.30 o 
   2   3   6    12631.36    13029.06    239.09 o 
   3   3   6    23316.16    23781.71    810.04 o 
   4   3   6      617.23      580.32     20.21 o 
   5   3   6    87241.87    82584.76   2152.54 o 
   6   3   6      573.41     1318.68     52.44 o 
   7   3   6    71654.27    73951.19   1885.55 o 
   8   3   6    14687.03    13399.82    147.36 o 
   9   3   6    76771.27    77676.18   1034.40 o 
  10   3   6    25801.35    27679.25    400.81 o 
  11   3   6    84572.43    84125.70   1150.51 o 
  12   3   6     7939.63    10259.87    204.28 o 
  13   3   6    68224.57    69744.68    968.27 o 
  14   3   6     5734.08     5627.65    193.55 o 
  15   3   6    43815.52    45630.25   1230.48 o 
  16   3   6     4880.32     4449.98    259.29 o 
  17   3   6    15255.81    14542.37    467.14 o 
  18   3   6     2537.92     3126.86    204.09 o 
  19   3   6    12150.30    10676.40    603.00 o 
  20   3   6     1144.76     1188.81     99.36 o 
   0   4   6     9807.95     9335.15    300.79 o 
   1   4   6   146954.55   152317.72   2872.37 o 
   2   4   6    17840.09    19508.19    404.05 o 
   3   4   6    78970.30    79398.63   2031.79 o 
   4   4   6     3003.92     4085.64    102.46 o 
   5   4   6    35653.49    31814.22    916.78 o 
   6   4   6     1157.09     1195.39     97.11 o 
   7   4   6    15028.01    12732.14    366.02 o 
   8   4   6     2438.43     2417.57     83.37 o 
   9   4   6    10833.87    11533.74    371.45 o 
  10   4   6      952.29     1141.26     91.58 o 
  11   4   6     2496.91     2492.13     82.42 o 
  12   4   6      683.33      879.58     60.99 o 
  13   4   6      208.90      188.12     57.36 o 
  14   4   6       59.83      175.03     72.93 o 
  15   4   6     2109.85     2406.59     96.01 o 
  16   4   6       42.87      101.08     46.48 o 
  17   4   6     7713.99     7107.56    369.73 o 
  18   4   6     1086.51     1597.97    173.12 o 
  19   4   6    11190.44    11593.97    576.60 o 
  20   4   6     1934.67     1768.62     77.88 o 
   1   5   6      131.58      235.43     50.73 o 
   2   5   6      760.04      619.13     57.95 o 
   3   5   6     1409.43     1667.29     52.28 o 
   4   5   6     1334.93     2169.14     47.41 o 
   5   5   6     1987.97     1820.04    105.68 o 
   6   5   6     3342.04     3620.29     69.82 o 
   7   5   6     4675.33     4186.69    226.10 o 
   8   5   6    11490.83    12039.52    326.89 o 
   9   5   6     2147.17     2626.21    334.62 o 
  10   5   6     1133.48     1126.90     62.92 o 
  11   5   6     1973.80     2871.11    466.50 o 
  12   5   6      748.93      549.82     62.73 o 
  13   5   6      499.59      902.07    203.85 o 
  14   5   6      744.64      956.97     51.88 o 
  15   5   6      104.60      482.67     96.54 o 
  16   5   6     1078.82     1495.92    161.50 o 
  17   5   6       24.16      589.07    190.20 o 
  18   5   6      213.13      447.59    175.22 o 
  19   5   6       14.85      522.06    124.22 o 
  20   5   6      103.33      287.98    108.49 o 
   1   6   6   130168.81   131624.03   1184.57 o 
   2   6   6     6575.48     6373.29     80.28 o 
   3   6   6   154847.78   156201.95   2347.72 o 
   4   6   6     3479.79     2530.00    117.02 o 
   5   6   6    80346.34    82224.73   1939.14 o 
   6   6   6     6569.78     8051.39    129.29 o 
   7   6   6    38712.06    40195.79    855.78 o 
   8   6   6      366.15      466.58     73.74 o 
   9   6   6    12112.31    11082.30    192.00 o 
  10   6   6       87.84      125.69     23.98 o 
  11   6   6      667.49      563.50     92.81 o 
  12   6   6       30.14       90.51     38.32 o 
  13   6   6      405.35      395.31     38.33 o 
  14   6   6      139.40      330.70     48.64 o 
  15   6   6     9991.42     9018.99    185.46 o 
  16   6   6     1069.11      895.73     67.15 o 
  17   6   6    10747.27    11008.77    234.02 o 
  18   6   6      903.74      545.08     68.24 o 
  19   6   6    13332.41    11607.83    357.18 o 
   1   7   6     2754.09     3143.86    104.13 o 
   2   7   6     6532.40     7506.98    158.38 o 
   3   7   6    11681.74    12182.63    173.18 o 
   4   7   6      154.62      337.90     36.17 o 
   5   7   6    31831.78    32458.06    848.78 o 
   6   7   6      622.81      654.07     37.48 o 
   7   7   6    59286.47    55335.80    623.85 o 
   8   7   6       50.10      287.55    101.85 o 
   9   7   6    74379.30    73602.67    866.60 o 
  10   7   6     1955.59     2131.78     45.07 o 
  11   7   6    66732.58    68383.90   1673.11 o 
  12   7   6     2014.99     2007.97    111.73 o 
  13   7   6    45935.70    47408.18   1278.35 o 
  14   7   6     3573.89     3947.40    174.52 o 
  15   7   6    37064.32    35571.68   1149.31 o 
  16   7   6      321.33      892.04    188.48 o 
  17   7   6    27627.55    27376.32   1200.75 o 
  18   7   6       80.57      521.12    310.64 o 
  19   7   6    10052.38     9947.00    956.08 o 
   0   8   6     6078.89     6294.85    126.61 o 
   1   8   6      890.70     1076.83     25.84 o 
   2   8   6       60.53      229.83     43.07 o 
   3   8   6       47.38      358.43     65.36 o 
   4   8   6      672.15      625.40     47.44 o 
   5   8   6      574.55      643.77     59.82 o 
   6   8   6      138.45       89.91     17.73 o 
   7   8   6      224.27      186.23     53.91 o 
   8   8   6      123.55      260.62     46.48 o 
   9   8   6      214.13      284.42     70.92 o 
  10   8   6     2197.11     2132.64     97.45 o 
  11   8   6       71.73      121.21     23.08 o 
  12   8   6      243.38      449.19     98.87 o 
  13   8   6      568.20      991.32     79.18 o 
  14   8   6      179.53       97.32     17.08 o 
  15   8   6     2813.33     2442.53    176.42 o 
  16   8   6       99.97      363.93    184.91 o 
  17   8   6      275.41      388.39    135.60 o 
  18   8   6      614.86      619.95    119.91 o 
   1   9   6     1896.92     2311.35    124.03 o 
   2   9   6      851.14      920.80     46.21 o 
   3   9   6    23439.41    24359.23    454.29 o 
   4   9   6     2038.28     1975.84     31.04 o 
   5   9   6    26556.33    24933.58    867.34 o 
   6   9   6     3432.87     3752.37    120.02 o 
   7   9   6    50934.38    51572.47   1620.60 o 
   8   9   6     2585.50     3135.42    200.50 o 
   9   9   6    39544.01    40312.89   1695.26 o 
  10   9   6     3446.90     3224.70     82.08 o 
  11   9   6    50884.55    49483.66   1755.09 o 
  12   9   6      191.67      414.79     62.05 o 
  13   9   6    43095.00    42135.01   1338.51 o 
  14   9   6      267.04      417.60     28.83 o 
  15   9   6    26286.60    26427.90    945.41 o 
  16   9   6      707.55      822.87     89.45 o 
  17   9   6     9511.63     9001.53    625.67 o 
  18   9   6      767.74      772.73     91.59 o 
   0  10   6    15427.51    17495.25    253.16 o 
   1  10   6    78388.77    77728.27   1277.49 o 
   2  10   6    17518.72    17104.57    310.57 o 
   3  10   6    50816.57    52929.77    624.14 o 
   4  10   6    21013.33    22675.58    266.69 o 
   5  10   6    46468.96    49649.64    568.89 o 
   6  10   6     3289.97     3677.26    292.47 o 
   7  10   6    26954.34    26501.53    491.99 o 
   8  10   6      767.02      875.97     64.53 o 
   9  10   6     8713.05     8953.21    195.33 o 
  10  10   6     1879.71     1841.08     45.00 o 
  11  10   6      963.50     1128.22     90.98 o 
  12  10   6       64.88      191.82     42.03 o 
  13  10   6     1907.13     1950.68    212.45 o 
  14  10   6      164.89      208.78     59.03 o 
  15  10   6     4498.76     4334.52    250.44 o 
  16  10   6      329.07      409.67     61.89 o 
  17  10   6     8069.64     7372.15    241.05 o 
   1  11   6       20.45      193.15     47.75 o 
   2  11   6      136.27      260.41     92.68 o 
   3  11   6       91.39      405.24     59.54 o 
   4  11   6      269.02      265.14     59.06 o 
   5  11   6      123.38      287.32     51.00 o 
   6  11   6       48.27       94.04     15.64 o 
   7  11   6     3227.67     3562.88    179.03 o 
   8  11   6      747.58      728.76     39.80 o 
   9  11   6     9706.56    10295.68    491.25 o 
  10  11   6       49.67      144.87     30.90 o 
  11  11   6     6769.57     7239.99    394.09 o 
  12  11   6        4.67      231.59     53.37 o 
  13  11   6     2970.25     3257.06    359.97 o 
  14  11   6      189.26      399.91    154.01 o 
  15  11   6      952.87     1265.06    268.74 o 
  16  11   6       26.31      254.59     61.38 o 
   0  12   6     6045.62     4937.03     97.25 o 
   1  12   6    20473.24    23206.98    310.96 o 
   2  12   6     8157.26     9196.95    260.12 o 
   3  12   6    16849.96    16307.60    239.74 o 
   4  12   6     7011.69     7269.06    156.25 o 
   5  12   6     8117.48     7787.72    276.16 o 
   6  12   6     3170.14     2763.60     52.85 o 
   7  12   6     3751.63     4449.91    357.74 o 
   8  12   6     1803.93     1602.15     81.59 o 
   9  12   6     2480.89     2301.02    130.04 o 
  10  12   6      480.82      393.15     80.84 o 
  11  12   6      749.95      779.80    121.88 o 
  12  12   6      540.45      682.42     80.35 o 
  13  12   6      547.56      702.21    139.44 o 
  14  12   6      163.34      407.90     66.01 o 
  15  12   6     2330.31     2248.20     77.90 o 
   1  13   6     1813.35     1582.85    119.75 o 
   2  13   6      161.62      104.16     37.82 o 
   3  13   6    20797.49    19112.46    500.02 o 
   4  13   6      629.08      754.92     77.00 o 
   5  13   6    29952.57    31840.57    417.86 o 
   6  13   6      824.91     1044.94    112.00 o 
   7  13   6    35180.61    37908.43    959.56 o 
   8  13   6     2216.38     2218.25     98.64 o 
   9  13   6    44242.10    42247.31    882.61 o 
  10  13   6      835.77     1017.11     68.33 o 
  11  13   6    47103.54    45345.76    801.03 o 
  12  13   6     1725.06     1871.07    155.01 o 
  13  13   6    32002.67    30400.39    406.11 o 
  14  13   6     1345.19     1554.60    141.71 o 
   0  14   6     1025.10     1658.48     56.58 o 
   1  14   6    21143.20    22195.32    430.92 o 
   2  14   6      365.14      416.06    130.30 o 
   3  14   6    15859.31    16116.19    346.67 o 
   4  14   6      154.25      356.43     84.85 o 
   5  14   6     9849.83     8749.65    263.05 o 
   6  14   6      945.93      807.27     34.51 o 
   7  14   6     7392.95     7826.25    249.95 o 
   8  14   6        2.60      168.09     56.68 o 
   9  14   6     2913.30     3005.53    117.93 o 
  10  14   6      116.10      262.48     42.52 o 
  11  14   6       57.49      463.94    119.41 o 
  12  14   6       94.61      396.56     89.75 o 
   1  15   6      716.80      739.08    110.51 o 
   2  15   6      170.83      236.12    100.38 o 
   3  15   6     2273.91     2774.38    236.98 o 
   4  15   6      386.97      420.27     55.31 o 
   5  15   6     8303.35     7349.31    330.79 o 
   6  15   6       97.31      258.18    114.14 o 
   7  15   6     5760.34     5498.58    405.21 o 
   8  15   6        9.59      363.58    111.38 o 
   9  15   6     7617.88     8144.63    512.01 o 
  10  15   6      172.94      333.09     85.03 o 
   0  16   6     4427.39     5262.57    359.70 o 
   1  16   6    35226.08    32403.22    732.01 o 
   2  16   6     1224.04     1334.59    156.99 o 
   3  16   6    30475.47    31492.09    511.66 o 
   4  16   6      709.93      912.09    207.31 o 
   5  16   6    19120.89    19715.97    726.88 o 
   6  16   6     1231.89     1483.31    140.42 o 
   7  16   6    12794.42    12241.61    600.77 o 
   8  16   6      918.52     1179.03    149.33 o 
   1  17   6      488.97      602.87     90.24 o 
   2  17   6      231.14      369.93    164.30 o 
   3  17   6     1442.70     1647.74     81.96 o 
   4  17   6      949.91     1323.43    135.10 o 
   5  17   6     3161.01     2561.78    245.62 o 
   1   1   7     1723.16     1378.88     47.35 o 
   2   1   7    15578.26    12338.95    377.84 o 
   3   1   7     1792.75     1794.84    134.95 o 
   4   1   7    29093.44    29733.86    563.94 o 
   5   1   7      865.97      889.10     35.77 o 
   6   1   7    40245.61    43640.86    440.55 o 
   7   1   7    53613.95    52816.29    646.84 o 
   8   1   7    39527.11    41171.46    793.78 o 
   9   1   7    72491.84    72922.29   1281.03 o 
  10   1   7    26125.34    26146.12    642.84 o 
  11   1   7    37789.89    38984.52    967.45 o 
  12   1   7    27539.54    29728.23    738.14 o 
  13   1   7    48174.22    50229.90   1983.75 o 
  14   1   7    24427.86    24001.23    949.22 o 
  15   1   7    22104.61    22445.66   1042.04 o 
  16   1   7    16894.76    17431.78    752.12 o 
  17   1   7    12718.20    12552.32    381.36 o 
  18   1   7     3056.42     3503.04    334.19 o 
  19   1   7     8575.76     8139.82    621.29 o 
  20   1   7     3411.37     2907.69    132.52 o 
   0   2   7     3419.82     4879.04    128.82 o 
   1   2   7   178698.50   155712.08   3237.98 o 
   2   2   7    32983.35    28283.40    812.35 o 
   3   2   7    67499.64    62000.73   2119.66 o 
   4   2   7    23570.25    21017.17    539.14 o 
   5   2   7   119500.40   123180.55   3307.25 o 
   6   2   7    12269.50    12520.80    282.61 o 
   7   2   7    58847.79    61012.64   1199.31 o 
   8   2   7      877.55      898.49     32.47 o 
   9   2   7    18352.57    17744.96    169.69 o 
  10   2   7     2764.45     2808.32     81.85 o 
  11   2   7     1275.78     1302.48     67.18 o 
  12   2   7      968.22      898.47     32.54 o 
  13   2   7      546.54      660.33     49.66 o 
  14   2   7     1526.33     1587.80    136.22 o 
  15   2   7     3040.04     3287.37    137.50 o 
  16   2   7    10641.16    10460.29    467.91 o 
  17   2   7    10319.15    10962.44    768.23 o 
  18   2   7     1676.47     1312.46     85.54 o 
  19   2   7    19363.24    18332.38    724.63 o 
  20   2   7     2614.55     2179.00    156.18 o 
   1   3   7     1067.21     1071.03     47.95 o 
   3   3   7     4550.77     4199.47    109.46 o 
   4   3   7     2507.19     1886.23     87.80 o 
   5   3   7    11627.14    12867.46    467.06 o 
   6   3   7      129.99      370.22     48.16 o 
   7   3   7      570.90      327.52     31.24 o 
   8   3   7      126.97      174.22     31.94 o 
   9   3   7     5873.25     5858.85    380.28 o 
  10   3   7      208.53      153.06     27.21 o 
  11   3   7     5053.89     6088.43    560.00 o 
  12   3   7     1214.30     1381.80    156.97 o 
  13   3   7     5283.10     5964.68    556.89 o 
  14   3   7       23.04      215.58     42.11 o 
  15   3   7     1532.88     2147.98    266.31 o 
  16   3   7       24.85      167.48     48.84 o 
  17   3   7      989.63     1182.25    122.82 o 
  18   3   7       57.63      336.39    114.41 o 
  19   3   7      558.75     1091.45    265.63 o 
  20   3   7      183.46      621.14     98.15 o 
   0   4   7    11656.24     8522.36    313.90 o 
   1   4   7    61853.24    66713.03   1468.99 o 
   2   4   7     6592.50     8394.97    157.66 o 
   3   4   7    68910.52    65797.05   1549.73 o 
   4   4   7     3843.19     3715.56    104.82 o 
   5   4   7    56180.44    50927.69   1363.21 o 
   6   4   7     1125.21     1046.59     63.44 o 
   7   4   7    21791.14    21187.44    417.94 o 
   8   4   7     3586.26     3289.77    133.49 o 
   9   4   7     3750.08     4575.60    102.26 o 
  10   4   7      721.80      736.10     75.45 o 
  11   4   7       40.54      190.67     42.49 o 
  12   4   7        5.19      160.94     31.35 o 
  13   4   7       38.35      193.35     54.55 o 
  14   4   7      253.36      258.51     54.80 o 
  15   4   7     2153.66     2499.79    127.90 o 
  16   4   7     1433.09     1021.62     84.52 o 
  17   4   7     8676.33     8405.95    368.70 o 
  18   4   7     1314.98     1495.91     94.86 o 
  19   4   7     8256.13     7374.27    512.70 o 
  20   4   7     1368.52     1187.85    147.60 o 
   1   5   7       80.69      161.30     39.91 o 
   3   5   7     8623.36     6919.78    172.56 o 
   4   5   7     3282.96     2974.16     59.00 o 
   5   5   7    43377.41    40294.32    843.00 o 
   6   5   7    31266.42    30685.99    721.79 o 
   7   5   7    46467.36    49120.96   1329.00 o 
   8   5   7    19867.90    17361.49    499.89 o 
   9   5   7    74670.73    78823.39   1289.84 o 
  10   5   7    21003.72    22038.17    365.70 o 
  11   5   7    91204.42    89808.86   1186.69 o 
  12   5   7    28949.44    28663.96    380.84 o 
  13   5   7    43076.23    42395.66   1163.71 o 
  14   5   7    13093.25    14200.64    383.36 o 
  15   5   7    46447.66    47027.96    962.30 o 
  16   5   7     6061.34     6269.91    203.37 o 
  17   5   7    22871.83    22529.76    783.70 o 
  18   5   7     4691.97     4479.99    301.17 o 
  19   5   7     7743.33     7665.76    421.82 o 
   0   6   7    12241.90    10636.66    165.33 o 
   1   6   7    18700.91    21538.37    211.79 o 
   2   6   7    36111.20    38522.07    497.83 o 
   3   6   7    42069.39    40508.93   1283.17 o 
   4   6   7    14404.40    14594.78    425.50 o 
   5   6   7     4132.24     3826.69    245.00 o 
   6   6   7     7873.02     7795.95    174.66 o 
   7   6   7     3154.77     2985.14    174.92 o 
   8   6   7     4738.82     4735.56    108.01 o 
   9   6   7     1889.25     1974.62    138.90 o 
  10   6   7     1221.49     1122.91     50.58 o 
  11   6   7     1144.66     1356.70    112.22 o 
  12   6   7      141.39      175.98     44.92 o 
  13   6   7      131.13      123.30     45.21 o 
  14   6   7      233.04      254.51     45.11 o 
  15   6   7       16.68      111.25     24.72 o 
  16   6   7      494.46      433.15    115.46 o 
  17   6   7     2000.02     2266.98    155.10 o 
  18   6   7      593.20     1083.61    146.73 o 
  19   6   7     3780.49     3359.37    265.75 o 
   1   7   7     1304.73     1892.51     40.85 o 
   2   7   7     2930.19     2626.89    133.50 o 
   3   7   7     7844.20     8157.72    147.26 o 
   4   7   7     5914.48     6599.96    253.75 o 
   5   7   7    22509.42    22354.38    850.35 o 
   6   7   7    12651.47    12769.87    363.39 o 
   7   7   7    22782.25    23912.08    748.45 o 
   8   7   7     8241.86     9523.53    388.48 o 
   9   7   7    25718.84    25237.41    803.15 o 
  10   7   7     3882.71     4088.34    404.60 o 
  11   7   7    12093.10    11667.01    463.26 o 
  12   7   7     5612.91     5893.28    481.21 o 
  13   7   7     8763.32     9701.09    501.24 o 
  14   7   7     5806.53     5321.36    213.82 o 
  15   7   7     9849.19    10655.29    686.22 o 
  16   7   7     1956.01     2019.81    253.16 o 
  17   7   7     5248.68     4555.69    343.90 o 
  18   7   7     1910.69     2079.98    147.60 o 
   0   8   7    61013.68    58777.19   1556.07 o 
   1   8   7   138796.06   141385.41   2295.95 o 
   2   8   7    57434.86    58938.21    903.14 o 
   3   8   7   104419.93   106915.66   1775.27 o 
   4   8   7    38381.00    40532.17    987.65 o 
   5   8   7    60386.96    61084.88    634.37 o 
   6   8   7    15587.45    14622.10    326.29 o 
   7   8   7    17041.60    15595.54    403.70 o 
   8   8   7     6257.73     6010.18    260.75 o 
   9   8   7     3861.44     4382.62    160.95 o 
  10   8   7      933.57     1072.05     30.74 o 
  11   8   7     1531.27     1236.07     90.49 o 
  12   8   7       33.08      282.59    130.18 o 
  13   8   7     1015.98     1224.71     49.94 o 
  14   8   7     1540.36     1473.12    147.60 o 
  15   8   7     4825.42     4075.33     72.24 o 
  16   8   7      726.61      797.95     40.12 o 
  17   8   7     9857.55     9487.24    166.06 o 
  18   8   7     3642.21     3504.84    212.44 o 
   1   9   7      101.87      382.33     36.24 o 
   2   9   7      112.52      304.69     24.16 o 
   3   9   7     5898.17     6285.87     90.13 o 
   4   9   7     1130.69     1330.31     80.18 o 
   5   9   7    15615.07    15981.39    200.20 o 
   6   9   7     1153.32     1384.25     79.79 o 
   7   9   7    19200.21    21399.03    668.20 o 
   8   9   7     4293.35     5078.98    182.11 o 
   9   9   7    22892.66    22997.24    780.26 o 
  10   9   7     5894.68     5669.70    221.02 o 
  11   9   7    11484.93    10745.76    476.17 o 
  12   9   7     1738.67     1791.89    178.99 o 
  13   9   7    20990.30    21665.08   1059.38 o 
  14   9   7      196.54      554.46    116.05 o 
  15   9   7    10632.55    10655.28    480.12 o 
  16   9   7     1366.89     1641.76     52.65 o 
  17   9   7     6574.16     6224.32    422.75 o 
   0  10   7     1734.50     2659.86     74.91 o 
   1  10   7     1248.62     1654.54     66.63 o 
   2  10   7     1345.56     1381.29     47.99 o 
   3  10   7     9175.50     9299.91    106.64 o 
   4  10   7     2087.63     2099.55     37.11 o 
   5  10   7     2662.33     2936.04    157.91 o 
   6  10   7      759.61     1221.92     31.17 o 
   7  10   7     6587.89     6556.81    448.23 o 
   8  10   7      745.43     1002.29     51.92 o 
   9  10   7      807.41      531.56     95.18 o 
  10  10   7     1299.38     1191.30     66.01 o 
  11  10   7       62.80       80.06     22.12 o 
  12  10   7      156.63      299.73     79.11 o 
  13  10   7     1022.55      820.53     38.82 o 
  14  10   7      822.56      765.55    211.63 o 
  15  10   7     1727.08     1814.94    176.57 o 
  16  10   7      396.84      667.93    134.74 o 
   1  11   7     1672.81     1875.16     79.18 o 
   2  11   7      318.94      240.23     37.34 o 
   3  11   7    18084.73    18106.01    299.17 o 
   4  11   7     2500.44     2671.84     67.17 o 
   5  11   7    23357.70    23053.10    299.61 o 
   6  11   7     4023.67     4136.98    138.82 o 
   7  11   7    45268.93    42254.80    547.58 o 
   8  11   7     2024.35     1929.83     42.43 o 
   9  11   7    36470.42    37015.44    483.40 o 
  10  11   7     7510.27     7438.42    159.55 o 
  11  11   7    47632.13    49200.00    637.39 o 
  12  11   7    10964.95    11206.58    217.81 o 
  13  11   7    33455.26    32241.41    615.85 o 
  14  11   7     3564.27     3804.53    268.00 o 
  15  11   7    21702.65    20649.78    668.16 o 
  16  11   7     1239.29     1563.69    220.73 o 
   0  12   7    32137.00    34737.29    865.48 o 
   1  12   7    36839.34    37256.04    658.34 o 
   2  12   7    16926.19    16511.33    400.71 o 
   3  12   7    27313.38    27985.16    491.46 o 
   4  12   7     6097.99     6055.71    235.94 o 
   5  12   7    22343.03    23444.48    426.72 o 
   6  12   7     4819.35     5203.38     84.56 o 
   7  12   7     8492.58     8989.29    250.69 o 
   8  12   7    12718.23    12549.72    316.83 o 
   9  12   7     5488.68     4728.74    223.99 o 
  10  12   7       18.72      133.67     29.42 o 
  11  12   7     1400.24     1349.48    105.07 o 
  12  12   7      234.70      386.39     62.05 o 
  13  12   7      270.86      212.64     51.99 o 
  14  12   7      576.47      528.00     33.01 o 
   1  13   7       38.77      395.66     97.29 o 
   2  13   7     2897.60     2524.27    115.74 o 
   3  13   7       11.83      243.27     87.28 o 
   4  13   7      440.91      599.40    127.57 o 
   5  13   7     3283.90     2862.05    196.75 o 
   6  13   7      965.26     1072.59     78.62 o 
   7  13   7     1590.25     1693.93    178.23 o 
   8  13   7      567.43      685.25    100.13 o 
   9  13   7     1604.55     1872.51    253.91 o 
  10  13   7      158.63      439.79     44.25 o 
  11  13   7       80.70      213.48     32.32 o 
  12  13   7      460.75      718.75    128.56 o 
  13  13   7     1025.28     1194.76    144.14 o 
   0  14   7    10328.27     9293.20    322.87 o 
   1  14   7    25182.24    25904.15    529.17 o 
   2  14   7    14692.88    14325.10    261.17 o 
   3  14   7    22383.94    22522.94    582.42 o 
   4  14   7    16277.86    16866.83    318.51 o 
   5  14   7    27197.77    27053.47    542.67 o 
   6  14   7     6580.36     6556.13    103.83 o 
   7  14   7     9011.24     8906.30    365.90 o 
   8  14   7     2814.98     2827.09     99.39 o 
   9  14   7     3794.76     3672.02     68.61 o 
  10  14   7     1214.97     1063.94     59.83 o 
  11  14   7        7.05      257.70    131.03 o 
  12  14   7       64.79      145.60     66.75 o 
   1  15   7       13.03      217.36     87.96 o 
   2  15   7     3096.09     3169.78     62.31 o 
   3  15   7     3290.33     3462.42    196.05 o 
   4  15   7     2352.45     2262.59    207.92 o 
   5  15   7     9998.79    10275.65    310.71 o 
   6  15   7     3980.88     4075.89    162.68 o 
   7  15   7    12575.79    12230.94    309.11 o 
   8  15   7     8690.46     8476.35    161.44 o 
   9  15   7    21891.44    21773.87    654.65 o 
  10  15   7     6702.19     6664.67    164.88 o 
   0  16   7       27.03      463.94     74.51 o 
   1  16   7      476.67      494.38     90.30 o 
   2  16   7      242.92      537.11    151.06 o 
   3  16   7      932.26     1183.54    181.67 o 
   4  16   7      186.84      242.41     68.98 o 
   5  16   7      766.38      875.90    112.18 o 
   6  16   7       74.21      194.34     19.51 o 
   7  16   7      882.92      738.77     80.20 o 
   8  16   7       25.98      319.77    133.10 o 
   1  17   7      433.04      547.88    101.12 o 
   2  17   7      255.15      427.08     92.18 o 
   3  17   7     2573.06     2244.80     94.29 o 
   4  17   7      330.13      726.06    151.04 o 
   0   0   8   151076.31   119031.75   8030.76 o 
   1   0   8    17116.16    18238.26    467.04 o 
   2   0   8   216498.17   201988.19   6730.38 o 
   3   0   8      417.46      412.65     45.66 o 
   4   0   8   151411.64   149683.02   5181.70 o 
   5   0   8     4207.00     5090.17    216.57 o 
   6   0   8    79637.60    81385.73   1173.59 o 
   7   0   8     3819.89     3425.98     49.29 o 
   8   0   8    10413.26    10680.88    280.38 o 
   9   0   8     1941.91     2051.71     72.08 o 
  10   0   8     5797.07     7445.37    243.01 o 
  11   0   8       25.41      194.24     23.66 o 
  12   0   8      522.80      462.88     44.01 o 
  13   0   8     5364.58     4781.51    146.36 o 
  14   0   8      139.66      335.83    125.94 o 
  15   0   8       23.32      384.83    258.64 o 
  16   0   8    10927.78     9973.61    209.44 o 
  17   0   8      340.07      644.15     43.40 o 
  18   0   8    12469.45    11754.12    427.36 o 
  19   0   8     1519.74     1565.90    113.05 o 
  20   0   8    29276.95    29465.50   1103.94 o 
   1   1   8      590.80      343.02     31.05 o 
   2   1   8     1268.81     1918.76     81.84 o 
   3   1   8     2377.32     2456.82    195.93 o 
   4   1   8     4750.41     3974.28    183.04 o 
   5   1   8     1752.59     1365.19     76.40 o 
   6   1   8    39929.62    38270.01    990.52 o 
   7   1   8     1170.10      959.65     19.90 o 
   8   1   8    47010.59    48267.32   1332.85 o 
   9   1   8     7042.55     8153.24    112.84 o 
  10   1   8    19240.25    17391.51    549.71 o 
  11   1   8     7218.92     7676.29    190.73 o 
  12   1   8    20186.29    18949.87    862.38 o 
  13   1   8     7846.77     7783.54    245.63 o 
  14   1   8    13814.58    17649.48   1041.78 o 
  15   1   8      173.29      333.73     60.98 o 
  16   1   8    15834.80    17722.45   1335.64 o 
  17   1   8      350.94      451.29     35.11 o 
  18   1   8     8225.85     6389.40    420.29 o 
  19   1   8      760.92      941.80    315.14 o 
  20   1   8     2758.35     2337.09    209.87 o 
   0   2   8    31339.60    29570.15    379.03 o 
   1   2   8     2922.32     3642.70     90.04 o 
   2   2   8    32206.26    30464.46    627.18 o 
   3   2   8     1424.99     1494.47     58.89 o 
   4   2   8    26269.79    28008.77    599.89 o 
   5   2   8     3851.77     4314.01    155.86 o 
   6   2   8     4762.47     4982.10    121.77 o 
   7   2   8     1292.86     1381.01     87.20 o 
   8   2   8     6792.46     7080.77    104.33 o 
   9   2   8      240.44      774.71     92.64 o 
  10   2   8     1272.43      927.74     48.22 o 
  11   2   8      774.70      775.94     68.97 o 
  12   2   8        4.60      270.74    101.76 o 
  13   2   8     1749.97     1719.99     86.60 o 
  14   2   8       60.68      157.87     25.89 o 
  15   2   8      234.15      239.79     39.83 o 
  16   2   8      854.23     1495.90    170.99 o 
  17   2   8      643.29      876.28     31.76 o 
  18   2   8     5669.54     5958.48    376.53 o 
  19   2   8      127.82      283.40     72.19 o 
  20   2   8     2129.33     1880.21    332.62 o 
   1   3   8     5385.63     5985.89    130.69 o 
   2   3   8     1501.06     1271.00     63.13 o 
   3   3   8     1088.46     1106.54     34.64 o 
   4   3   8    21186.00    20023.58    517.42 o 
   5   3   8     8123.35     9738.52    166.54 o 
   6   3   8    58499.61    57481.22   1255.94 o 
   7   3   8    14458.78    12804.96    255.76 o 
   8   3   8    74992.77    76317.57   1215.49 o 
   9   3   8    27842.24    28640.21    429.17 o 
  10   3   8    95477.98    97614.06   1481.04 o 
  11   3   8    15980.92    18016.04    373.63 o 
  12   3   8    81709.85    87381.78   1471.67 o 
  13   3   8    10804.57    12427.74    587.24 o 
  14   3   8    58290.18    55176.90   1765.73 o 
  15   3   8     9672.00     9621.22    478.89 o 
  16   3   8    32050.21    29168.03   1335.29 o 
  17   3   8     2020.27     2368.11    162.41 o 
  18   3   8    14333.29    15654.20    700.42 o 
  19   3   8     1976.74     2185.23    226.60 o 
  20   3   8     5553.55     5577.66    391.61 o 
   0   4   8    59453.18    52592.95   1502.14 o 
   1   4   8    26435.34    25984.59    569.13 o 
   2   4   8    83510.55    80285.30   1709.22 o 
   3   4   8    13255.54    12700.35    272.24 o 
   4   4   8    54997.16    54062.64   1821.66 o 
   5   4   8    13424.87    14104.50    537.10 o 
   6   4   8    44096.56    41804.32   1338.32 o 
   7   4   8     8431.07     9796.33    281.94 o 
   8   4   8     9563.47     9161.39    373.71 o 
   9   4   8     1279.14     1080.46     96.18 o 
  10   4   8     2767.46     2182.94     93.05 o 
  11   4   8      280.49      390.32     41.36 o 
  12   4   8      182.15      248.33     30.66 o 
  13   4   8       21.76      205.16     64.53 o 
  14   4   8     1044.29      860.25    125.05 o 
  15   4   8      252.76      326.45     74.48 o 
  16   4   8     7373.03     8339.05    492.29 o 
  17   4   8     1277.60     1574.35    170.22 o 
  18   4   8     9049.87    10043.71    539.84 o 
  19   4   8     2743.23     2527.45    174.81 o 
   1   5   8     2750.32     3102.78    194.34 o 
   2   5   8     1098.61     1027.78     33.26 o 
   3   5   8     1281.98     1616.28    104.88 o 
   4   5   8      695.06      746.34     79.66 o 
   5   5   8     6107.83     4441.42    129.33 o 
   6   5   8      427.94      765.19    119.32 o 
   7   5   8     1061.80     1303.62     55.38 o 
   8   5   8      507.54      714.54    113.27 o 
   9   5   8     1530.19     2132.92     86.89 o 
  10   5   8      645.98      840.33    123.71 o 
  11   5   8     3067.45     2694.14    158.82 o 
  12   5   8      548.29      933.71    215.51 o 
  13   5   8     3610.70     3739.31     64.09 o 
  14   5   8      318.01      965.72    215.51 o 
  15   5   8     1225.28     1554.52    122.91 o 
  16   5   8      360.51      734.61    178.71 o 
  17   5   8     2209.13     1830.21     83.62 o 
  18   5   8       43.11      329.84     88.99 o 
  19   5   8      731.02     1043.75    260.41 o 
   0   6   8   158338.91   172332.53   3763.92 o 
   1   6   8    11897.20    12187.14    130.07 o 
   2   6   8   132474.84   129148.90   2976.76 o 
   3   6   8    11310.93    13383.92    284.53 o 
   4   6   8    88224.76    84736.39   2256.97 o 
   5   6   8     3323.26     2986.78    131.34 o 
   6   6   8    43954.47    44218.21   1018.52 o 
   7   6   8     1066.38      878.46     56.10 o 
   8   6   8    22806.62    23287.16    606.81 o 
   9   6   8     1642.47     1831.45     53.06 o 
  10   6   8     1478.42     1691.73     33.08 o 
  11   6   8      942.36      974.26     48.95 o 
  12   6   8        0.75      143.53     47.57 o 
  13   6   8      683.64      590.84    101.24 o 
  14   6   8     5134.24     5475.02    161.11 o 
  15   6   8     1760.73     1541.87     47.76 o 
  16   6   8    10149.99     9009.73    366.15 o 
  17   6   8     1662.82     1445.69     89.25 o 
  18   6   8    11701.36     9693.13    601.51 o 
  19   6   8     1452.65     1890.88    174.26 o 
   1   7   8      439.67     1123.51     28.65 o 
   2   7   8    14755.34    15026.25    151.77 o 
   3   7   8     2511.61     3218.09     97.16 o 
   4   7   8    28839.14    29015.26    504.86 o 
   5   7   8      585.20      300.53     32.62 o 
   6   7   8    49277.70    52679.64    774.44 o 
   7   7   8      135.13      310.07     33.91 o 
   8   7   8    68446.63    72220.04   1839.64 o 
   9   7   8      520.48      799.49     66.13 o 
  10   7   8    73891.12    76606.88   2874.55 o 
  11   7   8      498.11      569.81     91.72 o 
  12   7   8    62385.90    61888.20   1869.56 o 
  13   7   8     1034.05     1287.14    111.23 o 
  14   7   8    38177.17    39492.96   1581.39 o 
  15   7   8     2384.16     3319.74    102.85 o 
  16   7   8    25970.64    27793.13   1562.88 o 
  17   7   8      839.87      763.29    254.20 o 
  18   7   8     9187.98     9003.29    522.94 o 
   0   8   8      103.26      281.92     24.72 o 
   1   8   8     5782.14     5539.21    151.88 o 
   2   8   8     1912.14     1865.75     68.80 o 
   3   8   8      705.46     1196.29     70.87 o 
   4   8   8      120.09      333.54     56.16 o 
   5   8   8      658.35      609.33     67.03 o 
   6   8   8     1023.48      731.54     63.73 o 
   7   8   8       97.48      162.77     47.65 o 
   8   8   8       16.37      149.99     30.45 o 
   9   8   8      276.14      535.99     58.88 o 
  10   8   8      573.25      608.26     72.69 o 
  11   8   8      644.62      788.75    170.84 o 
  12   8   8        1.12      296.33     42.82 o 
  13   8   8       17.65       70.99     39.31 o 
  14   8   8       15.03      150.53     57.60 o 
  15   8   8      555.94      477.74     74.87 o 
  16   8   8      355.13      526.81     97.16 o 
  17   8   8      306.90      162.85    105.81 o 
  18   8   8        0.13      277.73     27.84 o 
   1   9   8      135.38      202.69     20.31 o 
   2   9   8     6166.12     5596.69    210.94 o 
   3   9   8     4572.23     4075.20    128.88 o 
   4   9   8    19934.30    20097.39    313.12 o 
   5   9   8     1722.30     2124.27    103.25 o 
   6   9   8    47990.52    48227.07    989.49 o 
   7   9   8     3761.97     3528.26     62.53 o 
   8   9   8    53264.33    51200.45   1345.06 o 
   9   9   8     2292.03     1990.05    105.07 o 
  10   9   8    34185.19    34428.81   1469.29 o 
  11   9   8      939.75     1560.77     70.32 o 
  12   9   8    26665.01    28351.82   1093.35 o 
  13   9   8     1067.47     1293.90     75.90 o 
  14   9   8    20321.89    20116.37    606.06 o 
  15   9   8     2862.30     2614.90     57.91 o 
  16   9   8    13966.77    12744.75    652.19 o 
  17   9   8     1072.46     1403.79    146.33 o 
   0  10   8    96376.62   103481.38   1309.85 o 
   1  10   8    25551.04    26208.16    455.24 o 
   2  10   8    68023.37    68515.33    847.07 o 
   3  10   8    15031.68    14665.86    298.16 o 
   4  10   8    52613.64    51252.12   1258.08 o 
   5  10   8    14161.14    14939.35    182.25 o 
   6  10   8    32898.45    32959.42    799.45 o 
   7  10   8     1317.64     1609.46    161.19 o 
   8  10   8    18237.44    18197.66    656.64 o 
   9  10   8      539.07      585.51     46.40 o 
  10  10   8      582.07      761.77     71.20 o 
  11  10   8     2580.59     2344.19     53.65 o 
  12  10   8      495.15      519.74     68.98 o 
  13  10   8        6.73      227.27     74.16 o 
  14  10   8     3086.38     2903.17     59.61 o 
  15  10   8      361.06      500.27    121.64 o 
  16  10   8     4523.18     4033.51    211.63 o 
   1  11   8       97.67      234.70     62.44 o 
   2  11   8     1344.33      823.49     51.45 o 
   3  11   8      200.21      171.27     42.13 o 
   4  11   8     2490.89     3149.72     67.63 o 
   5  11   8       73.97      264.29     74.42 o 
   6  11   8     3687.89     4226.82    180.73 o 
   7  11   8       10.88      196.48     52.37 o 
   8  11   8     4377.85     4512.86    293.56 o 
   9  11   8      144.74      321.70     46.23 o 
  10  11   8     4270.49     4381.74    383.95 o 
  11  11   8      163.04      197.08     49.17 o 
  12  11   8     5522.69     6038.97    418.81 o 
  13  11   8      162.52      336.89     90.98 o 
  14  11   8     2123.96     2479.86    185.28 o 
  15  11   8       92.17      116.86     34.01 o 
   0  12   8     7857.46     7037.88    229.25 o 
   1  12   8     5097.85     5673.85    135.51 o 
   2  12   8    14004.98    14342.49    177.21 o 
   3  12   8     4495.85     5244.35     74.83 o 
   4  12   8    25624.76    28674.43    337.70 o 
   5  12   8     5779.83     5927.37     93.63 o 
   6  12   8    17075.62    16587.27    228.12 o 
   7  12   8     6180.85     5492.15     89.44 o 
   8  12   8     7878.11     6857.38    254.89 o 
   9  12   8     2056.33     2067.63     71.94 o 
  10  12   8      788.76      747.44     29.20 o 
  11  12   8       24.99      193.73     71.10 o 
  12  12   8      266.57      288.08    117.19 o 
  13  12   8      463.72      582.47    109.06 o 
  14  12   8     1443.23     1353.60    143.02 o 
   1  13   8        7.35      264.16    117.19 o 
   2  13   8     2872.09     4117.59    197.23 o 
   3  13   8       74.86      385.70     84.30 o 
   4  13   8    13401.02    13280.59    218.03 o 
   5  13   8      514.88      724.47     62.05 o 
   6  13   8    27683.93    25685.61    343.17 o 
   7  13   8     1090.59     1062.25     42.69 o 
   8  13   8    39271.80    38719.93   1013.89 o 
   9  13   8     3549.86     3847.02    126.58 o 
  10  13   8    42201.58    43633.49    665.80 o 
  11  13   8     3147.67     2978.98    124.36 o 
  12  13   8    29910.41    28962.12    388.52 o 
  13  13   8     2705.12     2792.31    137.21 o 
   0  14   8    14098.65    11284.98    233.61 o 
   1  14   8      118.17      128.85     34.72 o 
   2  14   8    10949.30    11951.00    474.84 o 
   3  14   8      127.78      365.80     74.96 o 
   4  14   8    11128.48    13068.63    671.48 o 
   5  14   8      691.83      801.41     70.77 o 
   6  14   8     5016.01     5056.21    298.41 o 
   7  14   8      176.05      204.77     54.64 o 
   8  14   8     3704.02     3517.16    307.55 o 
   9  14   8      281.54      511.32     76.16 o 
  10  14   8      200.54      492.73    102.60 o 
  11  14   8      195.19      153.13     25.96 o 
   1  15   8      543.43      564.67     55.63 o 
   2  15   8      773.44      469.68     99.78 o 
   3  15   8      298.62      222.27     38.04 o 
   4  15   8     3179.87     3222.53    119.48 o 
   5  15   8     1119.53     1216.75    100.87 o 
   6  15   8     4053.19     4679.38     81.95 o 
   7  15   8      377.79      665.62    154.32 o 
   8  15   8     5098.06     5251.49    219.79 o 
   9  15   8       23.07      249.84     50.12 o 
   0  16   8    28258.65    30391.80   1136.48 o 
   1  16   8     3053.53     2919.70    209.16 o 
   2  16   8    29934.57    28744.93    552.37 o 
   3  16   8     2448.77     2324.97    131.47 o 
   4  16   8    21312.99    19482.62    766.91 o 
   5  16   8     2024.05     2387.19    233.63 o 
   6  16   8    13434.91    12860.70    768.14 o 
   7  16   8     1383.95     1730.71    153.82 o 
   1  17   8        5.97      481.56     36.62 o 
   2  17   8     1059.56      790.31    220.27 o 
   1   1   9     4494.33     4556.39    106.63 o 
   2   1   9     6310.84     6025.61    115.99 o 
   3   1   9     1274.37     1713.71     60.59 o 
   4   1   9    27996.73    27552.27    484.44 o 
   5   1   9    11320.95    11061.95    257.62 o 
   6   1   9    61821.63    62709.88    862.34 o 
   7   1   9    23804.42    24160.15    276.06 o 
   8   1   9    60489.67    64901.85    694.58 o 
   9   1   9    18289.64    19048.31    242.39 o 
  10   1   9    39455.05    42477.88    655.51 o 
  11   1   9    12377.89    13658.79    230.81 o 
  12   1   9    45508.38    47966.29   1035.44 o 
  13   1   9     9932.29    11247.39    309.83 o 
  14   1   9    44616.05    45517.26   1544.41 o 
  15   1   9    15492.67    15811.97    315.73 o 
  16   1   9    13280.50    13415.24    654.65 o 
  17   1   9    10796.56     9980.01    343.90 o 
  18   1   9     9337.24     8770.79    441.82 o 
  19   1   9     3763.44     3589.09    249.27 o 
  20   1   9     4018.84     4147.99    372.82 o 
   1   2   9     2208.33     1174.46     35.83 o 
   2   2   9   171547.23   160744.88   3778.50 o 
   3   2   9    16147.50    16610.32    387.76 o 
   4   2   9   105323.18   102203.57   2149.38 o 
   5   2   9     7364.48     8983.80    306.95 o 
   6   2   9    63115.22    60935.52   1035.15 o 
   7   2   9     4082.17     4572.08     84.32 o 
   8   2   9     5896.84     5330.62    139.45 o 
   9   2   9      447.31      466.58     47.02 o 
  10   2   9     7495.57     7810.41    214.84 o 
  11   2   9      624.08      721.35     54.68 o 
  12   2   9      161.07      214.50     50.97 o 
  13   2   9      985.68      963.66    103.18 o 
  14   2   9     2025.39     2176.73     88.14 o 
  15   2   9      751.05      620.39     69.84 o 
  16   2   9    13265.44    12772.51    501.23 o 
  17   2   9      942.67     1166.18    176.05 o 
  18   2   9    13735.09    14539.70    853.69 o 
  19   2   9     1109.49     1079.18    172.07 o 
   1   3   9      198.62      426.58     46.22 o 
   2   3   9      456.80      139.07     17.85 o 
   3   3   9       47.10      159.84     37.08 o 
   4   3   9      296.77      152.18     11.67 o 
   5   3   9        4.55      139.13     28.78 o 
   6   3   9     3274.78     3284.40    227.80 o 
   7   3   9     3423.23     2994.97    126.57 o 
   8   3   9     9967.11     9830.69    435.84 o 
   9   3   9       35.30      192.48     38.77 o 
  10   3   9     9211.63     9777.24    755.86 o 
  11   3   9       11.16      206.32     58.87 o 
  12   3   9     7524.24     7770.72    699.20 o 
  13   3   9      128.64      339.81     55.18 o 
  14   3   9     2788.42     3432.73    545.64 o 
  15   3   9      121.11      401.09    107.33 o 
  16   3   9     3630.33     3869.00    525.80 o 
  17   3   9      960.40      643.72     61.79 o 
  18   3   9      478.15      679.53    132.97 o 
  19   3   9      423.80      267.92     73.67 o 
   0   4   9    87334.63    95333.66   3206.59 o 
   1   4   9     4530.79     5571.66     68.75 o 
   2   4   9    86508.39    78139.28   2005.18 o 
   3   4   9     2835.53     2374.92     49.20 o 
   4   4   9    66685.67    59135.48   1378.63 o 
   5   4   9      712.61      689.26     25.36 o 
   6   4   9    20633.65    20082.50    486.68 o 
   7   4   9     2699.27     2719.68     72.99 o 
   8   4   9    18304.66    19083.14    380.98 o 
   9   4   9       43.37      285.09     96.72 o 
  10   4   9     4882.97     5245.93     97.77 o 
  11   4   9      255.31      326.67     48.77 o 
  12   4   9      148.70      347.64    104.99 o 
  13   4   9       29.72      423.44     78.41 o 
  14   4   9     3783.03     3496.81    178.74 o 
  15   4   9      175.22      413.93     66.64 o 
  16   4   9     8509.86     8519.18    247.81 o 
  17   4   9     1491.52     1771.59    124.48 o 
  18   4   9    10136.82     8806.25    457.44 o 
  19   4   9     1194.23     1249.37    204.07 o 
   1   5   9     1139.25      958.10     36.03 o 
   2   5   9     3092.52     2377.58     77.43 o 
   3   5   9     1110.03      689.14     44.19 o 
   4   5   9    42828.77    44753.58   1586.06 o 
   5   5   9     8179.72     8326.30    312.08 o 
   6   5   9    67757.73    66168.78   2390.76 o 
   7   5   9    17066.03    17580.55    480.95 o 
   8   5   9    61182.11    60792.13   2285.65 o 
   9   5   9    17550.71    17308.82    607.83 o 
  10   5   9    86701.04    84148.30   1893.00 o 
  11   5   9    18995.32    20026.76    268.36 o 
  12   5   9    76563.96    79763.57   1718.94 o 
  13   5   9    16271.72    15430.61    326.11 o 
  14   5   9    46391.12    46249.99    917.43 o 
  15   5   9     5954.09     5533.28    214.56 o 
  16   5   9    31553.14    30679.54   1684.26 o 
  17   5   9     5037.46     5289.68    361.80 o 
  18   5   9     8708.91     9452.81    628.07 o 
  19   5   9      654.42      937.65    341.67 o 
   0   6   9    23912.92    30322.87    638.35 o 
   1   6   9     3020.17     3578.98    114.54 o 
   2   6   9    26496.98    25852.23    757.81 o 
   3   6   9    15808.72    15676.31    475.39 o 
   4   6   9     3780.34     3909.92    264.96 o 
   5   6   9    17861.46    18171.27    572.43 o 
   6   6   9      388.52      510.45     77.62 o 
   7   6   9     4704.77     4479.40    150.19 o 
   8   6   9     2165.16     3173.94    293.41 o 
   9   6   9     1885.55     1654.01     90.98 o 
  10   6   9      177.80      144.49     89.77 o 
  11   6   9      294.12      432.62     25.50 o 
  12   6   9       78.03      100.85     79.49 o 
  13   6   9      113.65      216.96     66.84 o 
  14   6   9       72.79      246.89     95.68 o 
  15   6   9     1647.87     1827.05    123.12 o 
  16   6   9      400.68      546.30     63.36 o 
  17   6   9      707.19      969.66    168.40 o 
  18   6   9     1267.28     1116.16    137.12 o 
   1   7   9       12.98      100.00     30.10 o 
   2   7   9     1894.15     2540.65     64.82 o 
   3   7   9     3400.54     3774.97    115.25 o 
   4   7   9     8824.63     8031.63    163.63 o 
   5   7   9     2436.71     2419.08     61.87 o 
   6   7   9     8894.83     8639.58    308.21 o 
   7   7   9    12003.24    11915.22    430.63 o 
   8   7   9    11103.33    10533.68    624.26 o 
   9   7   9     2848.20     2529.28    334.01 o 
  10   7   9    13282.36    15081.50   1246.29 o 
  11   7   9     3898.67     3791.52    411.89 o 
  12   7   9    13506.45    13885.38    834.90 o 
  13   7   9     2713.30     3644.93    315.71 o 
  14   7   9     9922.09     9791.45    736.25 o 
  15   7   9     2441.87     2558.44    220.28 o 
  16   7   9     6151.36     5724.39    606.80 o 
  17   7   9     1650.92     1237.27    102.41 o 
  18   7   9     2164.00     1833.34    311.41 o 
   0   8   9    90795.11    88998.83   2458.65 o 
   1   8   9    39008.46    40254.05    551.52 o 
   2   8   9    76833.70    79287.37    914.66 o 
   3   8   9    22126.26    23030.53    802.77 o 
   4   8   9    60826.63    62623.45   2354.94 o 
   5   8   9    14361.40    14813.52    301.27 o 
   6   8   9    31580.38    33988.95    480.22 o 
   7   8   9    12305.33    13201.80    415.84 o 
   8   8   9    15399.35    13735.41    292.46 o 
   9   8   9     5019.72     6239.24    198.77 o 
  10   8   9     4431.57     3675.55    131.77 o 
  11   8   9       24.23      260.88     86.68 o 
  12   8   9      121.89      355.87    112.19 o 
  13   8   9      678.60      767.54     84.36 o 
  14   8   9     5436.88     5022.49    264.78 o 
  15   8   9     1877.44     1658.07    166.14 o 
  16   8   9     7321.42     7041.81    143.15 o 
  17   8   9     2105.37     1678.38    100.18 o 
   1   9   9       21.13      235.89     30.17 o 
   2   9   9     6026.77     7431.79    137.84 o 
   3   9   9      331.99      247.73     15.47 o 
   4   9   9     5750.57     6688.00    101.62 o 
   5   9   9      415.44      614.81     46.43 o 
   6   9   9     5953.57     6027.23     94.35 o 
   7   9   9     2032.46     2609.44     74.70 o 
   8   9   9    28269.44    25694.21   1070.51 o 
   9   9   9     1053.27      962.46     59.83 o 
  10   9   9    36189.29    37256.76   1163.05 o 
  11   9   9     5694.86     5266.98    186.91 o 
  12   9   9    26900.54    27059.17   1054.93 o 
  13   9   9     2064.18     2562.11    243.77 o 
  14   9   9    16733.21    15631.23    779.52 o 
  15   9   9     1273.78     1603.64    175.04 o 
  16   9   9     6235.06     6113.10    390.38 o 
   0  10   9     1928.87     2576.45     87.86 o 
   1  10   9     2898.11     2665.23     76.72 o 
   2  10   9     4997.25     5374.20    141.46 o 
   3  10   9     2032.32     2405.15     67.37 o 
   4  10   9    10124.59    10992.08    138.91 o 
   5  10   9     7707.91     7963.99    104.82 o 
   6  10   9     2000.47     1823.26    114.99 o 
   7  10   9      405.68      480.58     37.83 o 
   8  10   9     2456.05     2719.49    119.51 o 
   9  10   9       77.57      222.20     48.21 o 
  10  10   9      152.43      148.49     36.50 o 
  11  10   9      209.27      215.66     33.58 o 
  12  10   9      104.89      127.43     37.39 o 
  13  10   9      287.70      148.33     80.58 o 
  14  10   9      426.61      634.38     52.91 o 
  15  10   9        2.71      119.12     23.98 o 
  16  10   9      716.02      668.15    161.73 o 
   1  11   9      161.19      320.98     24.64 o 
   2  11   9     3358.01     2972.88    140.44 o 
   3  11   9     1094.17     1170.55     40.19 o 
   4  11   9    11197.53    10112.75    265.66 o 
   5  11   9     7832.66     8047.33    130.04 o 
   6  11   9    37323.55    37802.36    543.17 o 
   7  11   9     7223.02     6605.29    180.97 o 
   8  11   9    44187.93    45706.44    593.27 o 
   9  11   9     5292.94     5533.23     91.31 o 
  10  11   9    39343.26    38299.38    614.86 o 
  11  11   9     2795.24     3200.55     94.69 o 
  12  11   9    37925.57    36229.39    477.85 o 
  13  11   9     1195.42     1336.80     38.49 o 
  14  11   9    28093.82    27763.71    373.71 o 
  15  11   9      568.58      800.00     65.74 o 
   0  12   9    40360.04    41030.80    616.05 o 
   1  12   9    16428.71    16803.32    245.64 o 
   2  12   9    25160.76    27203.42    622.26 o 
   3  12   9    11560.13    13240.77    452.57 o 
   4  12   9    23533.09    24374.58    532.65 o 
   5  12   9     2630.60     2931.74     95.93 o 
   6  12   9    16746.21    15758.97    860.36 o 
   7  12   9     4165.11     4349.30    163.91 o 
   8  12   9     8909.09     9304.86    526.35 o 
   9  12   9      229.66      289.01     32.39 o 
  10  12   9      122.74      435.01     57.09 o 
  11  12   9      492.16      407.98     56.12 o 
  12  12   9       88.82      262.83     39.04 o 
  13  12   9       54.28      356.64    118.21 o 
  14  12   9      896.67      900.18     79.86 o 
   1  13   9      751.61     1041.11    104.17 o 
   2  13   9       89.44      152.26     42.10 o 
   3  13   9     1423.30     1449.41     86.12 o 
   4  13   9      862.62     1038.08     30.81 o 
   5  13   9     2275.25     2075.62    141.42 o 
   6  13   9       74.66      236.11    114.14 o 
   7  13   9      509.66      522.82     51.80 o 
   8  13   9       58.32      161.23     61.87 o 
   9  13   9       10.24      292.34     23.33 o 
  10  13   9      214.77      563.58     93.70 o 
  11  13   9        0.91      389.25     65.64 o 
  12  13   9     1035.54     1671.61    233.39 o 
   0  14   9    28977.67    27968.87    530.87 o 
   1  14   9     4087.60     4178.26     75.75 o 
   2  14   9    24732.50    24265.73    624.13 o 
   3  14   9    13078.42    12515.93    247.80 o 
   4  14   9    17644.88    18214.70    250.84 o 
   5  14   9     7317.29     7659.65    198.03 o 
   6  14   9    13687.66    14293.00    370.60 o 
   7  14   9     6071.47     5541.65    138.70 o 
   8  14   9     4980.53     4738.74    121.64 o 
   9  14   9     2395.33     2637.88     61.83 o 
  10  14   9     3414.11     3135.79    174.79 o 
  11  14   9      437.11      701.88    117.30 o 
   1  15   9      346.53      276.38     78.05 o 
   2  15   9     3288.25     3191.41     96.67 o 
   3  15   9      463.60      759.19    129.55 o 
   4  15   9     9431.87     9413.22    141.27 o 
   5  15   9      521.25      675.66    120.38 o 
   6  15   9     7644.13     7413.95    116.97 o 
   7  15   9     3074.10     3312.08     68.24 o 
   8  15   9    14239.19    14054.13    202.33 o 
   9  15   9     3341.98     3700.29    170.24 o 
   0  16   9     1143.12     1120.74     89.93 o 
   1  16   9       75.82      186.53     32.14 o 
   2  16   9     1026.94      867.81     59.09 o 
   3  16   9      400.41      733.60    225.40 o 
   4  16   9     1522.48     1394.74    177.02 o 
   5  16   9      313.89      832.92     60.27 o 
   6  16   9      413.76      672.87    229.10 o 
   0   0  10     9868.34    13694.05    733.11 o 
   1   0  10   150432.86   137596.41   3413.60 o 
   2   0  10    19921.45    18550.16    369.78 o 
   3   0  10   247621.13   223302.81   5408.79 o 
   4   0  10     9442.55     9601.27    163.75 o 
   5   0  10    73752.40    64656.96   1213.64 o 
   6   0  10     4016.30     4463.13    169.02 o 
   7   0  10     6557.77     5863.92    152.05 o 
   8   0  10     3677.96     2539.92    204.95 o 
   9   0  10     8719.92     9459.77    148.47 o 
  10   0  10      384.85      552.07    118.41 o 
  11   0  10     6234.31     7313.49    207.21 o 
  12   0  10      999.08      752.41     77.38 o 
  13   0  10      107.41      210.29     45.53 o 
  14   0  10     1376.15     1227.55    149.92 o 
  15   0  10    12522.58    14112.68    979.34 o 
  16   0  10     3221.38     3249.13     88.32 o 
  17   0  10    10180.22     9949.18   1110.79 o 
  18   0  10     2085.06     2232.87    118.19 o 
  19   0  10     9813.26     9176.06    902.68 o 
   1   1  10     4470.24     3437.53     87.94 o 
   2   1  10      672.26      630.66     50.73 o 
   3   1  10    21267.40    19690.40    426.70 o 
   4   1  10      105.21      222.99     25.09 o 
   5   1  10    21317.90    20193.60    490.35 o 
   6   1  10     7053.38     6909.08    143.89 o 
   7   1  10    25523.95    27362.55    845.95 o 
   8   1  10    12074.47    11663.84    287.12 o 
   9   1  10    23565.40    25172.62   1006.75 o 
  10   1  10    13146.04    12896.53    258.44 o 
  11   1  10    24132.65    24368.85    635.06 o 
  12   1  10    17640.05    18698.05    432.44 o 
  13   1  10    17077.88    16336.05    684.12 o 
  14   1  10     6612.28     6202.30    274.32 o 
  15   1  10     9344.55     9163.34   1096.11 o 
  16   1  10     1586.07     1501.02    190.93 o 
  17   1  10     6611.78     6654.37    630.47 o 
  18   1  10       41.03      213.85     85.05 o 
  19   1  10     4119.84     4338.87    461.03 o 
   0   2  10    24727.76    22432.03    363.35 o 
   1   2  10     9008.36     6706.92    168.96 o 
   2   2  10     1182.26     1083.13     62.13 o 
   3   2  10    33444.14    35090.17    561.99 o 
   4   2  10      756.35     1030.33     56.99 o 
   5   2  10     5845.67     7012.31    104.50 o 
   6   2  10     3733.31     3631.19    196.79 o 
   7   2  10     5843.41     6972.26    105.29 o 
   8   2  10      522.27     1009.32     86.67 o 
   9   2  10     8820.07     9315.37    131.02 o 
  10   2  10      359.10      590.47     98.64 o 
  11   2  10       52.76      134.05     45.52 o 
  12   2  10      337.10      424.49     30.59 o 
  13   2  10       17.18      236.72     77.67 o 
  14   2  10      377.59      984.29     66.77 o 
  15   2  10     1018.56      869.39    178.48 o 
  16   2  10      896.25     1301.18    111.58 o 
  17   2  10     5246.85     4985.25    390.28 o 
  18   2  10      258.85      813.89    301.45 o 
  19   2  10     4151.58     3736.91    478.55 o 
   1   3  10      152.11      421.21    103.31 o 
   2   3  10      290.74      533.39     89.46 o 
   3   3  10     2798.79     2476.19    100.66 o 
   4   3  10    35222.34    36684.37    749.22 o 
   5   3  10    64672.77    66860.13   1125.89 o 
   6   3  10    22162.29    22062.15    321.60 o 
   7   3  10    59953.24    60970.52    859.72 o 
   8   3  10    26540.93    27761.38    338.59 o 
   9   3  10    53536.56    52476.82    824.14 o 
  10   3  10    27727.77    29254.98    407.52 o 
  11   3  10    79942.45    83224.12   1225.45 o 
  12   3  10    25536.50    24421.04    578.75 o 
  13   3  10    79503.79    85406.50   1473.30 o 
  14   3  10    17220.54    18136.78    350.85 o 
  15   3  10    40088.48    39312.64   1454.41 o 
  16   3  10     4446.76     5355.86    137.88 o 
  17   3  10    21309.09    20033.37    740.10 o 
  18   3  10     2685.37     2302.99    174.12 o 
  19   3  10     6323.09     5236.41    278.38 o 
   0   4  10    47962.42    45956.57    850.09 o 
   1   4  10    47104.68    42508.68    707.10 o 
   2   4  10    28904.35    28340.41    680.73 o 
   3   4  10    39720.87    36068.76   1076.32 o 
   4   4  10     3379.51     3300.46    129.42 o 
   5   4  10    37640.51    38704.63   1177.12 o 
   6   4  10     4383.49     3569.11    203.66 o 
   7   4  10    26856.22    29393.86    706.53 o 
   8   4  10     3471.95     2961.87    176.44 o 
   9   4  10     6800.35     6777.76    187.41 o 
  10   4  10      109.10      317.96     69.32 o 
  11   4  10     2193.66     1960.38    138.01 o 
  12   4  10      594.89      711.36    119.63 o 
  13   4  10       15.28      193.93     54.25 o 
  14   4  10      430.84      617.17     61.03 o 
  15   4  10     4422.34     3979.57    289.51 o 
  16   4  10     1398.82     1022.38    133.50 o 
  17   4  10     6002.65     5688.54    520.45 o 
  18   4  10     1856.47     1593.28    341.18 o 
  19   4  10     7072.73     6289.34    651.45 o 
   1   5  10       61.81      244.62     42.72 o 
   2   5  10      357.29      344.25     34.36 o 
   3   5  10    10908.53    11166.26    318.86 o 
   4   5  10      492.58      421.03     21.16 o 
   5   5  10     6517.52     5329.47    154.10 o 
   6   5  10     1702.21     1377.09     54.64 o 
   7   5  10     1477.94     2177.68    206.70 o 
   8   5  10     1376.70     1153.72     88.97 o 
   9   5  10       74.73      504.50    121.70 o 
  10   5  10     2114.67     2002.39    162.68 o 
  11   5  10     1376.69     1625.85    485.07 o 
  12   5  10     3496.73     4439.36    327.58 o 
  13   5  10      695.88      900.87    261.57 o 
  14   5  10      910.72      957.60    178.75 o 
  15   5  10      827.87     1078.06    242.80 o 
  16   5  10     2753.32     2322.80    235.00 o 
  17   5  10       93.06      631.79    229.78 o 
  18   5  10     2301.58     2938.03    151.29 o 
   0   6  10     2342.84     2773.99    112.49 o 
   1   6  10   110653.94   110878.98   1621.90 o 
   2   6  10    15819.77    17443.67    296.70 o 
   3   6  10    84564.15    85328.70   1292.43 o 
   4   6  10    11142.89    11189.54    184.44 o 
   5   6  10    44511.21    43497.94   1308.65 o 
   6   6  10     3930.59     4553.26    167.54 o 
   7   6  10    22883.21    21029.52    812.34 o 
   8   6  10     2186.82     2708.06    103.11 o 
   9   6  10     6780.26     7360.33    224.98 o 
  10   6  10      246.26      243.08     68.98 o 
  11   6  10     1593.75     1954.82    129.42 o 
  12   6  10      477.01      801.64    133.01 o 
  13   6  10     1050.22     1185.93    182.70 o 
  14   6  10      269.05      417.87    155.42 o 
  15   6  10     7212.64     7138.17    325.36 o 
  16   6  10     1674.32     1978.69    239.49 o 
  17   6  10     7409.87     7005.24    491.42 o 
  18   6  10     1137.36     1717.30     88.58 o 
   1   7  10     2577.49     3652.00     50.24 o 
   2   7  10     2475.74     2629.15     97.99 o 
   3   7  10     8048.57     8442.99    203.04 o 
   4   7  10     1240.29     1206.13     56.53 o 
   5   7  10    13328.58    11289.73    336.94 o 
   6   7  10     3615.69     3906.38     86.40 o 
   7   7  10    39870.66    42081.57   1390.71 o 
   8   7  10     5223.47     5450.06    103.17 o 
   9   7  10    57530.39    60965.15   1385.75 o 
  10   7  10     4912.43     5479.91    181.96 o 
  11   7  10    55117.20    56332.66   1676.23 o 
  12   7  10      476.77      999.42    106.80 o 
  13   7  10    32907.35    33117.63    608.52 o 
  14   7  10     1242.59     1257.92    121.64 o 
  15   7  10    23222.52    23033.42    865.06 o 
  16   7  10     1946.36     1744.42    339.36 o 
  17   7  10    12869.52    12962.82    944.75 o 
   0   8  10     3323.61     3353.22    100.13 o 
   1   8  10      223.42      327.01     47.23 o 
   2   8  10     2444.73     2553.03     98.25 o 
   3   8  10      526.97     1002.38     43.03 o 
   4   8  10     1276.49     1062.14     75.21 o 
   5   8  10       24.77      202.41     52.73 o 
   6   8  10     1192.87     1334.95    135.04 o 
   7   8  10      592.19      460.79     58.85 o 
   8   8  10      188.12      136.38     41.53 o 
   9   8  10      327.89      409.34     62.05 o 
  10   8  10       26.52      191.51     38.82 o 
  11   8  10      548.47      429.84     99.63 o 
  12   8  10      158.83       78.06     33.40 o 
  13   8  10       58.34      200.90     55.38 o 
  14   8  10      237.14      182.02     45.00 o 
  15   8  10       49.49      136.40     24.66 o 
  16   8  10       24.62      207.07    173.00 o 
  17   8  10       18.05      467.25    105.69 o 
   1   9  10     2300.16     2023.92     98.81 o 
   2   9  10     1484.02     2010.24     31.53 o 
   3   9  10    10420.03    10443.52    214.57 o 
   4   9  10      190.33      271.40     51.57 o 
   5   9  10    18701.91    20094.06    490.35 o 
   6   9  10      257.51      391.70     46.53 o 
   7   9  10    27580.43    26401.10    724.91 o 
   8   9  10     1418.27     1946.26    154.77 o 
   9   9  10    18853.52    18777.85    988.92 o 
  10   9  10     3163.01     3588.08    314.23 o 
  11   9  10    26679.02    26606.80   1139.98 o 
  12   9  10     2623.31     2495.33    176.52 o 
  13   9  10    25192.97    25675.95    497.92 o 
  14   9  10     4285.05     4627.47    292.72 o 
  15   9  10    15242.15    14613.51    501.63 o 
  16   9  10     1398.67     1610.54     42.73 o 
   0  10  10    26136.05    24902.17    625.00 o 
   1  10  10    79694.87    79890.13   1149.33 o 
   2  10  10     9460.89     9856.11    286.87 o 
   3  10  10    44466.29    44720.67    841.34 o 
   4  10  10    15172.38    16517.50    468.77 o 
   5  10  10    21729.75    22996.41   1019.89 o 
   6  10  10    14582.67    13710.83    594.65 o 
   7  10  10    24842.32    26169.41    713.26 o 
   8  10  10     6352.93     5933.27    273.93 o 
   9  10  10     6863.90     6740.63    289.41 o 
  10  10  10     2432.41     2527.58     52.42 o 
  11  10  10       34.64       70.76     20.16 o 
  12  10  10      155.40      217.39     33.07 o 
  13  10  10      264.44      351.89    157.21 o 
  14  10  10     1363.56     1430.50    205.94 o 
  15  10  10     1801.63     1891.05    126.33 o 
   1  11  10      886.27     1015.51     24.36 o 
   2  11  10       82.90      264.85     59.56 o 
   3  11  10     2544.78     2848.06     94.25 o 
   4  11  10        2.50       38.63     19.09 o 
   5  11  10     2349.21     2505.40    196.65 o 
   6  11  10       31.21      287.28     47.35 o 
   7  11  10     4966.93     4385.73    397.79 o 
   8  11  10     1972.49     2063.92     89.27 o 
   9  11  10     3033.42     2604.82    237.34 o 
  10  11  10     1342.45     1277.69    117.19 o 
  11  11  10     3912.41     3920.72    432.65 o 
  12  11  10     1219.64     1103.85    101.86 o 
  13  11  10     1993.12     2272.63    100.52 o 
  14  11  10      242.81      472.97    114.53 o 
   0  12  10    13009.77    14533.91    689.22 o 
   1  12  10    13537.49    14819.44    251.32 o 
   2  12  10     7596.95     7337.59    199.29 o 
   3  12  10    18564.82    18271.62    327.79 o 
   4  12  10     6287.60     5688.64    134.95 o 
   5  12  10    12975.21    12843.73    408.62 o 
   6  12  10     5858.61     5663.26    200.26 o 
   7  12  10     9143.38     8790.91    139.79 o 
   8  12  10     3756.79     3772.17    100.25 o 
   9  12  10     4400.90     4845.60     83.59 o 
  10  12  10     1133.46      987.33    102.85 o 
  11  12  10      130.55      193.98     55.01 o 
  12  12  10       22.23      316.88     51.39 o 
  13  12  10      495.82      626.15     53.68 o 
   1  13  10     1304.03     1108.86    105.92 o 
   2  13  10      396.86      419.64    109.27 o 
   3  13  10     8446.29     7763.62    120.15 o 
   4  13  10     2535.48     2863.91    225.23 o 
   5  13  10    12281.06    12027.17    173.28 o 
   6  13  10     1074.49     1259.53     77.38 o 
   7  13  10    21975.28    22451.24    366.40 o 
   8  13  10     2558.71     2649.19     68.73 o 
   9  13  10    31066.06    30049.92    492.15 o 
  10  13  10     2812.42     2885.65     66.66 o 
  11  13  10    31978.44    30651.31    672.47 o 
  12  13  10     2523.68     2598.25    121.68 o 
   0  14  10      862.86     1383.28     72.80 o 
   1  14  10    12706.90    12879.03    481.86 o 
   2  14  10      311.83      391.79    103.75 o 
   3  14  10     6696.42     6386.99    148.99 o 
   4  14  10      859.53      990.56    164.90 o 
   5  14  10     3499.95     3520.49    371.59 o 
   6  14  10      192.39      340.21     71.20 o 
   7  14  10     3795.73     3701.71    383.45 o 
   8  14  10       11.59      112.01     45.74 o 
   9  14  10     1830.85     2004.86     81.09 o 
  10  14  10        8.19      135.99     84.79 o 
   1  15  10       24.28      130.76     31.65 o 
   2  15  10      213.58      348.15     67.37 o 
   3  15  10      686.30     1023.92    147.35 o 
   4  15  10      351.22      406.26     90.81 o 
   5  15  10     1668.39     2158.55     79.21 o 
   6  15  10      164.63      194.97     40.46 o 
   7  15  10     3613.28     3349.35    227.20 o 
   8  15  10      210.98      329.26    125.84 o 
   0  16  10     5522.62     4653.00    593.51 o 
   1  16  10    24070.18    21595.27    466.52 o 
   2  16  10     6306.73     5868.40    185.34 o 
   3  16  10    23352.67    22359.01    455.16 o 
   4  16  10     3599.83     3578.47    171.91 o 
   1   1  11     4572.69     3900.82    120.90 o 
   2   1  11     3454.04     3203.50    126.52 o 
   3   1  11    15554.37    15380.96    284.06 o 
   4   1  11     3972.36     3687.88    121.18 o 
   5   1  11    23303.86    23563.88    326.86 o 
   6   1  11     7369.94     7317.06    112.67 o 
   7   1  11    39460.54    39959.70    583.55 o 
   8   1  11     3659.20     3323.64     45.49 o 
   9   1  11    43135.20    45449.50    671.84 o 
  10   1  11     8272.28     8337.40    105.53 o 
  11   1  11    36707.63    38536.91    501.24 o 
  12   1  11    16051.43    16442.10    336.11 o 
  13   1  11    43071.28    44691.59   1172.51 o 
  14   1  11     5213.73     5655.10    299.34 o 
  15   1  11    22565.45    21706.04    748.11 o 
  16   1  11     6523.06     7041.70    410.90 o 
  17   1  11    10388.84     9563.42    553.05 o 
  18   1  11     2846.01     2632.40    169.77 o 
  19   1  11     3289.16     3124.89    319.85 o 
   0   2  11     4827.19     4651.36     80.62 o 
   1   2  11   180035.28   163548.22   1566.15 o 
   2   2  11    10613.83    12021.17    190.68 o 
   3   2  11   126424.99   117250.23   2057.12 o 
   4   2  11    13343.56    12409.91    234.87 o 
   5   2  11    63347.12    59122.77   1174.19 o 
   6   2  11       93.47      275.55     38.45 o 
   7   2  11    19828.80    20791.24    472.54 o 
   8   2  11     2959.85     3034.09    124.95 o 
   9   2  11     7055.38     6589.12    186.29 o 
  10   2  11     1325.24     1068.19     69.84 o 
  11   2  11     3160.24     3228.43     97.54 o 
  12   2  11     2950.53     3234.76     84.36 o 
  13   2  11       27.63       30.83     25.69 o 
  14   2  11      142.69      571.32    181.19 o 
  15   2  11     9237.37     9340.65    330.54 o 
  16   2  11      834.48      897.72    127.80 o 
  17   2  11    13583.27    12653.88    790.56 o 
  18   2  11      789.45     1346.14    360.21 o 
  19   2  11    14177.42    12714.07   1221.57 o 
   1   3  11     2538.24     1852.75     75.62 o 
   2   3  11     3120.45     3354.28    251.20 o 
   3   3  11      162.43       88.88     19.16 o 
   4   3  11      123.34      254.60     73.54 o 
   5   3  11     4941.34     5643.76    248.57 o 
   6   3  11      342.05      513.64     54.64 o 
   7   3  11     5023.44     4916.44    279.00 o 
   8   3  11     1015.61     1260.52     46.24 o 
   9   3  11     6537.26     6504.27    314.77 o 
  10   3  11     1211.95     1358.50    103.57 o 
  11   3  11     9619.69     9825.36    817.27 o 
  12   3  11     1824.68     2055.75     48.27 o 
  13   3  11     8241.93     7749.27    814.79 o 
  14   3  11        5.92      287.52     73.36 o 
  15   3  11     2648.63     3063.01    510.53 o 
  16   3  11      680.31     1046.61    136.47 o 
  17   3  11     1093.57     1619.70    537.61 o 
  18   3  11     1168.13     1259.22    181.47 o 
   0   4  11     5128.03     5536.58    158.97 o 
   1   4  11    87169.26    80193.21    977.31 o 
   2   4  11     7214.12     5279.25    114.59 o 
   3   4  11    62602.80    62383.62   1065.13 o 
   4   4  11      375.69      553.36     22.20 o 
   5   4  11    38491.64    38109.31    984.10 o 
   6   4  11      442.36      599.19     59.24 o 
   7   4  11    23817.99    23497.77    374.96 o 
   8   4  11     1325.05     1470.54     61.41 o 
   9   4  11    10053.76    10337.36    132.49 o 
  10   4  11      472.58      531.26     55.64 o 
  11   4  11       10.79      223.85    101.21 o 
  12   4  11     1129.52     1675.10    153.04 o 
  13   4  11      421.05      566.42     48.21 o 
  14   4  11      763.85     1183.01    172.81 o 
  15   4  11     1597.62     1215.47    172.95 o 
  16   4  11      557.76      781.98     44.22 o 
  17   4  11     6712.57     6179.06    893.67 o 
  18   4  11       41.83      619.02    483.88 o 
   1   5  11     1104.09     1579.45    102.60 o 
   2   5  11      675.53      497.13     31.04 o 
   3   5  11     9614.48     9988.92    151.57 o 
   4   5  11     1622.94     1151.29     82.03 o 
   5   5  11    53684.26    50760.81   1320.59 o 
   6   5  11     1952.89     2074.11     74.86 o 
   7   5  11    65917.15    62766.65   1429.64 o 
   8   5  11     2925.29     4151.07     98.75 o 
   9   5  11    73383.64    70469.93   2284.00 o 
  10   5  11     6061.64     6470.50    118.18 o 
  11   5  11    72297.61    72716.73   1590.60 o 
  12   5  11     7075.63     7414.92    186.91 o 
  13   5  11    44617.91    47373.74   1151.92 o 
  14   5  11     5228.78     5369.47    216.33 o 
  15   5  11    30302.55    32082.80   1161.32 o 
  16   5  11     2238.82     2413.13     96.02 o 
  17   5  11    20505.04    18365.51   1147.03 o 
  18   5  11     1481.51     1459.38     77.51 o 
   0   6  11     7777.51     8589.33    212.42 o 
   1   6  11    10110.98    10612.67    168.21 o 
   2   6  11     4127.85     3201.68    146.23 o 
   3   6  11    12381.51    13748.01    347.51 o 
   4   6  11     1829.25     1607.52     27.27 o 
   5   6  11     3407.94     3658.55    192.79 o 
   6   6  11     8173.13     7452.91    216.75 o 
   7   6  11     3165.39     2688.92    241.83 o 
   8   6  11     2479.72     2790.98     85.89 o 
   9   6  11      666.24      995.41    107.30 o 
  10   6  11     2299.58     2710.63     81.09 o 
  11   6  11      191.87      286.97     70.21 o 
  12   6  11      519.50      367.40     84.31 o 
  13   6  11      122.64      146.01     30.18 o 
  14   6  11        2.04       33.81     21.63 o 
  15   6  11      317.76      448.28     84.94 o 
  16   6  11      486.16      771.85     74.94 o 
  17   6  11      702.97      671.56     66.64 o 
   1   7  11      707.00      781.75     70.57 o 
   2   7  11      389.94      807.40     84.62 o 
   3   7  11     3660.87     3573.97     71.56 o 
   4   7  11     1057.71     1271.80     90.96 o 
   5   7  11     2022.28     2239.96    101.97 o 
   6   7  11     3074.32     3125.18     67.80 o 
   7   7  11     9204.03     8817.33    363.08 o 
   8   7  11     2471.00     2084.08    129.80 o 
   9   7  11     8563.77     9175.29    694.47 o 
  10   7  11     5575.25     6146.98    293.96 o 
  11   7  11    13608.96    14773.34   1178.55 o 
  12   7  11     6018.21     6105.84    343.06 o 
  13   7  11     7258.35     7415.81    683.59 o 
  14   7  11     2359.92     2254.44    200.75 o 
  15   7  11     9202.49     9347.15    290.74 o 
  16   7  11      414.38      478.64    102.77 o 
  17   7  11     4799.06     4767.42    319.63 o 
   0   8  11    12983.82    11919.71    223.00 o 
   1   8  11    45546.04    47749.63    551.90 o 
   2   8  11    10822.10    11656.25    310.36 o 
   3   8  11    52222.13    52075.04   1304.11 o 
   4   8  11     5945.35     6762.85    309.60 o 
   5   8  11    44043.60    45524.39    974.36 o 
   6   8  11    12130.73    12788.84    229.33 o 
   7   8  11    33133.07    32513.29    908.57 o 
   8   8  11    11128.40    10662.23    281.35 o 
   9   8  11     7949.97     8080.86    217.44 o 
  10   8  11      856.62      746.71     43.02 o 
  11   8  11     1009.09     1311.62     99.51 o 
  12   8  11        0.74      159.05    124.18 o 
  13   8  11      689.16      701.58     44.01 o 
  14   8  11      516.06      694.24     67.40 o 
  15   8  11     4709.29     4855.89    285.55 o 
  16   8  11     1481.88     1497.78    315.47 o 
   1   9  11      391.75      602.08     67.98 o 
   2   9  11      130.18      341.94     36.82 o 
   3   9  11     1939.32     2118.18     84.39 o 
   4   9  11     1293.95     1100.74     58.76 o 
   5   9  11     3991.65     4129.10    100.95 o 
   6   9  11      108.90      233.76     40.67 o 
   7   9  11    23345.22    23628.32    799.54 o 
   8   9  11      332.48      425.43     34.37 o 
   9   9  11    31213.00    31715.86   1247.17 o 
  10   9  11      474.00      885.18     68.98 o 
  11   9  11    27108.70    25881.54    930.33 o 
  12   9  11     1322.05     1787.45    194.08 o 
  13   9  11    15771.36    15636.65   1011.17 o 
  14   9  11      261.15      597.71    108.56 o 
  15   9  11    10525.33    10536.43    630.93 o 
   0  10  11     5399.16     6276.08    190.86 o 
   1  10  11     8236.97     8191.47    158.83 o 
   2  10  11     1420.18     1886.33    196.94 o 
   3  10  11     3587.89     3907.20    115.13 o 
   4  10  11       33.90      167.57     59.83 o 
   5  10  11     1217.70     1390.34     59.66 o 
   6  10  11      535.42      386.09     49.90 o 
   7  10  11     2494.10     2429.62    112.98 o 
   8  10  11     1278.14     1060.03     44.25 o 
   9  10  11     1193.09     1427.19    115.46 o 
  10  10  11      202.10      402.96     55.26 o 
  11  10  11       53.89      136.30     77.34 o 
  12  10  11      112.22      432.85     57.75 o 
  13  10  11      563.42      768.49     49.03 o 
  14  10  11        1.05      100.88     44.50 o 
  15  10  11     1180.73     1121.87    193.09 o 
   1  11  11     1725.36     1989.90    128.44 o 
   2  11  11     2063.75     1593.85     31.22 o 
   3  11  11    13840.56    13876.50    214.51 o 
   4  11  11     3382.84     3329.97     69.39 o 
   5  11  11    22106.53    22084.16    309.29 o 
   6  11  11     3127.49     3574.62     69.72 o 
   7  11  11    33550.55    34484.62    911.16 o 
   8  11  11     2707.89     3316.75     65.05 o 
   9  11  11    34435.71    33574.10   1058.64 o 
  10  11  11      640.91      912.26     85.05 o 
  11  11  11    43736.69    43207.64    663.07 o 
  12  11  11      583.54      947.32     47.22 o 
  13  11  11    37312.05    36173.63    965.59 o 
  14  11  11     1129.84     1193.96    116.97 o 
   0  12  11     7851.25     8106.53    419.58 o 
   1  12  11    39435.69    40734.47   1024.29 o 
   2  12  11    10103.11    10288.29    425.14 o 
   3  12  11    16852.57    17443.90    403.22 o 
   4  12  11     3631.74     3180.38     89.45 o 
   5  12  11    11037.48    11785.37    657.63 o 
   6  12  11     2944.87     2665.21     58.10 o 
   7  12  11     9985.84    10736.80    756.53 o 
   8  12  11     1194.17     1341.82     50.74 o 
   9  12  11     4674.04     4871.05    370.10 o 
  10  12  11       17.21      338.48     25.59 o 
  11  12  11      136.46      224.81     23.73 o 
  12  12  11      156.29      322.16     37.58 o 
   1  13  11        0.47      242.63     65.59 o 
   2  13  11      395.80      552.75     59.98 o 
   3  13  11      217.50      339.75     45.96 o 
   4  13  11      282.08      341.78    144.65 o 
   5  13  11      989.46     1098.09     64.73 o 
   6  13  11      783.09     1010.84     84.80 o 
   7  13  11     1239.64     1188.26     56.37 o 
   8  13  11      148.54      471.94     88.52 o 
   9  13  11     1553.35     1779.97     75.74 o 
  10  13  11        7.11      312.87     23.28 o 
  11  13  11      256.44      540.72    165.40 o 
   0  14  11     4021.72     3532.06     96.53 o 
   1  14  11    18260.30    17565.85    440.56 o 
   2  14  11     5427.12     5177.53    285.24 o 
   3  14  11    22790.64    21899.31    757.64 o 
   4  14  11     4244.56     4986.21    144.88 o 
   5  14  11    18544.29    17759.68    388.65 o 
   6  14  11      856.91     1347.85     89.50 o 
   7  14  11     6675.21     6878.79    111.62 o 
   8  14  11     3105.16     2938.83    132.52 o 
   9  14  11     2726.93     2275.89    128.07 o 
   1  15  11      469.45      442.94     96.91 o 
   2  15  11      218.80      263.98     61.07 o 
   3  15  11     4977.42     4793.69    116.69 o 
   4  15  11      454.86      644.68     63.54 o 
   5  15  11     7223.04     6773.50    309.53 o 
   6  15  11     2313.21     2356.97    103.59 o 
   0  16  11      145.50      246.65    116.47 o 
   1  16  11     1459.69     1359.35    113.23 o 
   1   0  12    18074.44    15212.55    249.65 o 
   2   0  12   104169.36    92066.34   1372.26 o 
   3   0  12    14349.05    14293.09    222.97 o 
   4   0  12   114154.21   107078.54   2194.00 o 
   5   0  12    16531.74    16841.83    260.71 o 
   6   0  12    34065.87    33700.41    504.23 o 
   7   0  12      350.83      434.99     73.90 o 
   8   0  12    16457.76    16810.07    263.64 o 
   9   0  12      828.63     1017.50     45.64 o 
  10   0  12     2510.10     1934.58     48.00 o 
  11   0  12     1274.62     1420.22     64.94 o 
  12   0  12     1589.83     1289.07    114.76 o 
  13   0  12      145.45      312.98    141.19 o 
  14   0  12     1706.45     1301.78    229.72 o 
  15   0  12     1316.61     1395.25    275.51 o 
  16   0  12     9342.76     9198.84   1228.12 o 
  17   0  12     2355.65     2028.12    143.02 o 
  18   0  12    13516.21    12803.69   1717.15 o 
   1   1  12      525.29     1303.45     70.83 o 
   2   1  12     4923.93     4371.00    119.15 o 
   3   1  12       21.23      310.49     83.56 o 
   4   1  12     5365.34     5203.38    130.61 o 
   5   1  12     6432.88     6191.76     70.28 o 
   6   1  12    12518.85    11915.49    397.03 o 
   7   1  12    11794.26    10234.65    128.75 o 
   8   1  12    20013.21    21164.44    586.81 o 
   9   1  12    11196.33    10855.17    141.31 o 
  10   1  12    18560.86    17480.53    763.45 o 
  11   1  12     6737.80     7035.51    127.38 o 
  12   1  12    11462.43    12456.64    535.47 o 
  13   1  12     9375.36     9927.31    588.17 o 
  14   1  12    12264.72    13244.79    609.71 o 
  15   1  12     3136.38     3254.53    253.32 o 
  16   1  12     9337.91     8567.66    666.12 o 
  17   1  12     1233.73     1520.60    249.70 o 
  18   1  12     4663.32     4412.08    417.82 o 
   0   2  12     4601.41     4415.56    342.31 o 
   1   2  12       71.45     1125.75    425.25 o 
   2   2  12    16653.80    17572.97    269.89 o 
   3   2  12      197.83      502.54     84.49 o 
   4   2  12     1150.47     1250.27    106.88 o 
   5   2  12      859.73      703.68     74.56 o 
   6   2  12     4620.27     4196.21    143.76 o 
   7   2  12      386.30      394.78     76.09 o 
   8   2  12    14001.75    13659.14    153.94 o 
   9   2  12      351.04      363.21     75.44 o 
  10   2  12     1242.03     1832.91     73.12 o 
  11   2  12      658.17      770.19     73.99 o 
  12   2  12     1254.12     1013.75    122.27 o 
  13   2  12        9.01      592.23    283.20 o 
  14   2  12       11.47      228.87     78.88 o 
  15   2  12      726.86      862.06    102.71 o 
  16   2  12     2324.89     2580.28    171.42 o 
  17   2  12      415.99      639.96    113.70 o 
  18   2  12     1180.54     1660.35    391.35 o 
   1   3  12       10.14      220.05     45.99 o 
   2   3  12     7361.77     6982.93    222.78 o 
   3   3  12     2373.89     1699.92     41.24 o 
   4   3  12    13950.09    12430.53    206.10 o 
   5   3  12    30233.68    29865.63    332.32 o 
   6   3  12    39213.73    38888.50    411.08 o 
   7   3  12    25060.50    27695.71    297.13 o 
   8   3  12    43365.38    43575.18    459.25 o 
   9   3  12    20559.27    22339.99    245.76 o 
  10   3  12    53363.17    56304.87   1096.37 o 
  11   3  12    13692.62    14463.74    331.86 o 
  12   3  12    54072.82    54403.26    962.22 o 
  13   3  12    18351.45    19264.90    550.33 o 
  14   3  12    29128.59    29779.10   1680.48 o 
  15   3  12    13046.83    12575.69    367.42 o 
  16   3  12    25552.16    27296.44   1486.05 o 
  17   3  12     6906.83     6749.46    158.03 o 
  18   3  12    12764.57    11603.56    400.81 o 
   0   4  12    66718.95    63117.19    806.30 o 
   1   4  12    29842.73    28829.02    285.53 o 
   2   4  12    61175.66    59561.62    731.13 o 
   3   4  12    30228.81    28599.45    781.85 o 
   4   4  12    33276.75    33777.99    631.20 o 
   5   4  12     9836.40     8586.92    353.70 o 
   6   4  12    21558.22    19679.17    322.10 o 
   7   4  12     2734.67     2198.21    125.72 o 
   8   4  12     9089.16     8772.61    290.73 o 
   9   4  12      337.15      520.17     36.26 o 
  10   4  12     3520.33     4491.48    109.07 o 
  11   4  12      595.03      385.05     85.44 o 
  12   4  12      870.04      897.12     65.89 o 
  13   4  12      123.65       58.85     48.82 o 
  14   4  12      967.97     1531.00    130.38 o 
  15   4  12      386.82      576.73     86.11 o 
  16   4  12     4448.01     4517.88    429.01 o 
  17   4  12     1833.23     2351.19     74.82 o 
  18   4  12     3752.02     4063.09   1288.07 o 
   1   5  12       64.64      156.59     26.00 o 
   2   5  12      602.51      684.28     57.09 o 
   3   5  12     1606.36     1800.22     40.06 o 
   4   5  12     2704.97     2535.65     82.60 o 
   5   5  12      405.57      423.35     47.53 o 
   6   5  12     1112.29     1746.87    156.65 o 
   7   5  12     1352.69     1443.41    111.33 o 
   8   5  12     2881.92     2561.99    236.76 o 
   9   5  12      584.81      994.39    169.51 o 
  10   5  12     3278.07     3192.00    444.52 o 
  11   5  12     1885.75     2037.59    202.48 o 
  12   5  12      276.50     1076.08    279.62 o 
  13   5  12     1307.95     1785.08    190.12 o 
  14   5  12      959.07     1037.69    170.18 o 
  15   5  12     2869.46     3071.51    409.70 o 
  16   5  12      586.49      840.15    155.63 o 
  17   5  12     1225.53     1426.22    189.49 o 
   0   6  12    73239.44    73395.54   1204.19 o 
   1   6  12     9796.96     9619.92    208.21 o 
   2   6  12    51222.19    46375.07    732.90 o 
   3   6  12    21920.69    21206.10    448.08 o 
   4   6  12    47776.56    44526.23   1073.56 o 
   5   6  12     9063.74     9436.03    214.27 o 
   6   6  12    40861.55    42996.99   1083.15 o 
   7   6  12     4612.54     5419.34    121.97 o 
   8   6  12    18133.03    18335.05    222.93 o 
   9   6  12     2293.50     2437.99     65.27 o 
  10   6  12     2177.90     1461.07     53.90 o 
  11   6  12      104.46      155.06     54.39 o 
  12   6  12       13.82       83.87     20.01 o 
  13   6  12       10.55      230.34     84.59 o 
  14   6  12     2165.76     1793.92     77.29 o 
  15   6  12     2715.93     2769.54    162.18 o 
  16   6  12     3017.72     3393.01    129.15 o 
  17   6  12     1751.75     1609.18    102.36 o 
   1   7  12      368.58      652.83     76.36 o 
   2   7  12     1515.32     1601.37     40.55 o 
   3   7  12     1585.74     1513.11     49.91 o 
   4   7  12     4904.15     5262.73    154.39 o 
   5   7  12     1409.35     1624.91     79.05 o 
   6   7  12    17040.28    17797.15    423.86 o 
   7   7  12     5187.47     5611.13    107.59 o 
   8   7  12    29113.79    26979.67    702.63 o 
   9   7  12     8399.38     8370.14    161.13 o 
  10   7  12    31799.68    33163.89   1126.13 o 
  11   7  12    10001.82     9837.04    251.91 o 
  12   7  12    29922.56    32377.93   1330.10 o 
  13   7  12     2996.28     3311.19     64.12 o 
  14   7  12    17276.04    16671.08    496.62 o 
  15   7  12     1672.04     1793.95    113.23 o 
  16   7  12    13375.68    13650.83    402.76 o 
   0   8  12      204.11      380.69     93.77 o 
   1   8  12     5792.99     5285.97    111.43 o 
   2   8  12     1768.34     1644.13     29.11 o 
   3   8  12     1021.47     1324.89    131.91 o 
   4   8  12     2395.90     2024.98    117.06 o 
   5   8  12       93.65      266.16     83.09 o 
   6   8  12       13.10      251.87     64.74 o 
   7   8  12       54.00      237.26     55.87 o 
   8   8  12      365.44      417.86     53.87 o 
   9   8  12      255.39      391.95    119.82 o 
  10   8  12       44.66      109.11     59.47 o 
  11   8  12       88.58      184.16     23.16 o 
  12   8  12      175.59      299.07     25.96 o 
  13   8  12      289.89      213.89     72.32 o 
  14   8  12      146.11      477.24    178.99 o 
  15   8  12        0.69      389.34    164.43 o 
  16   8  12       36.02      268.61     43.92 o 
   1   9  12      264.28      283.93     45.08 o 
   2   9  12     2447.29     2681.44    156.98 o 
   3   9  12       40.29       70.85     27.23 o 
   4   9  12     4778.40     4745.11     91.41 o 
   5   9  12      262.70      432.18     69.92 o 
   6   9  12    16544.21    15292.77    605.22 o 
   7   9  12     8112.67     8586.60    234.62 o 
   8   9  12    21559.50    23863.45    616.35 o 
   9   9  12     4225.97     4559.62    165.64 o 
  10   9  12    20899.98    20658.78    766.91 o 
  11   9  12     6304.20     6454.93    285.06 o 
  12   9  12    25374.80    23508.38   1190.41 o 
  13   9  12     4068.13     4412.19    234.87 o 
  14   9  12    15256.37    15861.97    652.44 o 
  15   9  12     3694.17     3808.57    325.85 o 
   0  10  12    49125.66    46337.92   1591.17 o 
   1  10  12    18888.03    20194.42    509.10 o 
   2  10  12    53822.19    55317.02   1109.83 o 
   3  10  12    13161.08    14289.82    302.28 o 
   4  10  12    30514.04    32112.61    762.92 o 
   5  10  12    19179.23    18970.83    473.69 o 
   6  10  12    23850.45    22824.05    672.22 o 
   7  10  12    13128.83    12587.48    422.27 o 
   8  10  12    18041.00    17509.96    270.22 o 
   9  10  12     3631.56     3870.36    291.48 o 
  10  10  12     1689.25     2095.21    110.26 o 
  11  10  12      533.11      444.04    136.59 o 
  12  10  12        0.55      234.72    143.34 o 
  13  10  12      726.31      707.04     67.88 o 
  14  10  12      288.02      577.06     81.04 o 
   1  11  12        1.00      262.64     91.11 o 
   2  11  12        4.43      184.34     47.01 o 
   3  11  12       41.38      128.15     50.50 o 
   4  11  12       22.76      162.79     21.58 o 
   5  11  12      479.74      625.96     77.14 o 
   6  11  12     1546.93     1851.45    168.12 o 
   7  11  12       39.69       84.16     24.23 o 
   8  11  12      945.31     1454.25    202.73 o 
   9  11  12      978.79     1079.21     93.95 o 
  10  11  12     1731.26     2023.21    214.01 o 
  11  11  12     1674.83     1550.72    173.56 o 
  12  11  12     2850.56     2673.27    341.43 o 
  13  11  12      734.98      983.50    238.08 o 
   0  12  12    18363.15    19685.06    619.92 o 
   1  12  12    10374.02    10097.36    337.35 o 
   2  12  12    22358.51    20688.45    539.91 o 
   3  12  12    12799.86    13083.08    233.66 o 
   4  12  12    14407.38    14603.82    470.69 o 
   5  12  12    10647.42    10619.20    243.52 o 
   6  12  12     4402.22     4899.38    116.52 o 
   7  12  12     2730.79     2944.82     84.55 o 
   8  12  12     2014.54     1932.21     80.13 o 
   9  12  12      239.52      323.33     31.99 o 
  10  12  12      245.42      402.41     87.73 o 
  11  12  12        6.98      233.87     48.95 o 
  12  12  12       54.20      316.40     36.48 o 
   1  13  12       15.02      439.86     90.64 o 
   2  13  12     3183.85     2988.72     70.51 o 
   3  13  12     1796.43     1726.87     95.11 o 
   4  13  12     9666.83     9702.43    158.97 o 
   5  13  12     2852.38     2870.59    140.13 o 
   6  13  12    17808.67    16726.61    275.17 o 
   7  13  12     2774.89     2472.22    181.22 o 
   8  13  12    18633.37    17627.71    247.24 o 
   9  13  12     4546.93     4659.32    104.33 o 
  10  13  12    19204.35    19562.45    823.77 o 
   0  14  12     6038.67     6236.89    451.34 o 
   1  14  12      690.13      558.29     64.39 o 
   2  14  12     6619.93     6309.07    237.81 o 
   3  14  12      350.93      820.31    196.11 o 
   4  14  12     3046.67     3300.68    274.43 o 
   5  14  12       42.65      327.62     55.87 o 
   6  14  12     3142.79     3364.31     65.95 o 
   7  14  12       21.49      103.26     30.80 o 
   8  14  12     1411.09     1613.28    180.73 o 
   1  15  12        1.05      276.46    108.98 o 
   2  15  12      490.14      580.23     66.87 o 
   3  15  12        6.95      462.03    159.37 o 
   4  15  12     1886.37     1426.36    133.26 o 
   5  15  12      806.45      849.23     76.54 o 
   1   1  13     1233.82     1151.20     51.03 o 
   2   1  13      300.58      332.87     67.03 o 
   3   1  13      513.49      643.87    176.38 o 
   4   1  13     2968.04     2776.03     93.98 o 
   5   1  13      532.44      620.31     66.48 o 
   6   1  13    24088.23    21546.98    256.94 o 
   7   1  13     3489.49     3619.66    107.68 o 
   8   1  13    34839.40    35893.73    602.11 o 
   9   1  13     4827.31     5123.22    132.02 o 
  10   1  13    30371.11    30907.19    546.85 o 
  11   1  13     8970.95     9640.81    234.01 o 
  12   1  13    27954.32    28372.42    399.22 o 
  13   1  13     2017.64     2374.68    151.03 o 
  14   1  13    23762.01    24197.25   1163.41 o 
  15   1  13     1974.76     1988.43     62.13 o 
  16   1  13    12933.79    12351.71    817.61 o 
  17   1  13     2146.10     2326.40    751.09 o 
  18   1  13     5139.95     4612.11    569.11 o 
   0   2  13   102554.16    95995.74   4185.81 o 
   1   2  13     1718.66     2060.03     87.58 o 
   2   2  13   125298.41   117816.31   2145.92 o 
   3   2  13     4037.23     4283.68    167.84 o 
   4   2  13   111824.36   108981.56   1127.17 o 
   5   2  13     1177.91     1235.71     77.22 o 
   6   2  13    48088.91    44464.30    758.36 o 
   7   2  13     3453.46     3677.51     82.73 o 
   8   2  13    12191.23    11731.10    434.41 o 
   9   2  13     1806.00     1631.95     72.64 o 
  10   2  13     1965.97     2394.35     76.98 o 
  11   2  13      134.29      195.27     45.83 o 
  12   2  13     1077.74      846.82    112.09 o 
  13   2  13      202.02      306.42     34.61 o 
  14   2  13     1711.24     1708.76     74.85 o 
  15   2  13      657.77      854.88    152.97 o 
  16   2  13     8583.17     9662.89    741.67 o 
  17   2  13      569.49      591.92    200.40 o 
   1   3  13       16.36      235.41     38.56 o 
   2   3  13      468.54      607.53     45.78 o 
   3   3  13     2349.86     2543.65    111.07 o 
   4   3  13      163.34      302.61     88.01 o 
   5   3  13      511.48      564.09     48.13 o 
   6   3  13     8270.01     7220.60    255.73 o 
   7   3  13        8.79      276.24     29.17 o 
   8   3  13     8826.52     9704.45    414.07 o 
   9   3  13      114.86      326.64     87.13 o 
  10   3  13     6181.61     5939.69    572.56 o 
  11   3  13      719.99      945.17     76.70 o 
  12   3  13     6091.05     6191.77    578.58 o 
  13   3  13      149.04      439.97     87.03 o 
  14   3  13     1242.35     1822.55    280.57 o 
  15   3  13      529.37      913.07    251.09 o 
  16   3  13     1320.68     2293.02    245.18 o 
  17   3  13        5.87      670.26    335.72 o 
   0   4  13    57649.73    53894.66   1375.92 o 
   1   4  13       47.41      321.42     58.70 o 
   2   4  13    63053.50    59258.70    645.17 o 
   3   4  13      910.68      745.65     53.54 o 
   4   4  13    44103.43    40911.51    594.81 o 
   5   4  13     1275.68     1442.46    109.28 o 
   6   4  13    30108.95    32523.79    347.62 o 
   7   4  13     2176.84     1991.86     69.23 o 
   8   4  13    13619.71    13744.98    156.30 o 
   9   4  13       42.14      247.36     52.41 o 
  10   4  13     4751.45     3978.34    232.88 o 
  11   4  13      718.87      818.48    140.77 o 
  12   4  13      169.49      385.56     33.42 o 
  13   4  13       47.92      236.84    164.42 o 
  14   4  13      125.04      620.66    221.02 o 
  15   4  13      209.33      481.91     40.11 o 
  16   4  13     5741.21     4986.99    243.65 o 
  17   4  13       16.05      451.71    285.19 o 
   1   5  13        4.95      104.09     26.17 o 
   2   5  13     2912.84     2673.85     94.51 o 
   3   5  13     1799.54     1711.35     56.45 o 
   4   5  13    19055.42    18124.70    341.00 o 
   5   5  13     1550.20     1434.63     87.57 o 
   6   5  13    44472.62    45231.43    796.40 o 
   7   5  13     4850.49     5098.05    200.99 o 
   8   5  13    47829.29    44744.61   1004.89 o 
   9   5  13     4680.08     4628.38    219.22 o 
  10   5  13    54342.86    56503.92    926.13 o 
  11   5  13     1650.56     1825.21     98.15 o 
  12   5  13    54250.36    57847.39   1120.45 o 
  13   5  13     1180.67     1707.88    200.80 o 
  14   5  13    34465.99    35780.18   1120.01 o 
  15   5  13     2320.41     2818.52    253.34 o 
  16   5  13    25445.38    25483.14    773.34 o 
  17   5  13     3416.58     3195.44    132.65 o 
   0   6  13     3836.73     3184.02    128.01 o 
   1   6  13     5031.98     4269.86     81.01 o 
   2   6  13    13461.36    12357.65    245.38 o 
   3   6  13     2160.18     2381.21    105.57 o 
   4   6  13     7403.76     7377.93    318.01 o 
   5   6  13     3165.80     3805.93    104.04 o 
   6   6  13     4540.33     4633.77    269.00 o 
   7   6  13       89.74      289.96     85.70 o 
   8   6  13     2095.13     2079.05     79.95 o 
   9   6  13       25.98       91.71     23.07 o 
  10   6  13      898.16      573.81     47.72 o 
  11   6  13      335.68      301.61     74.91 o 
  12   6  13      108.73      151.10     83.66 o 
  13   6  13      359.62      346.52     78.12 o 
  14   6  13      205.05      300.95     33.38 o 
  15   6  13       62.21      219.26     64.53 o 
  16   6  13     1627.17     1838.62    229.49 o 
   1   7  13        1.91      216.44    108.78 o 
   2   7  13     2319.01     1982.18     49.03 o 
   3   7  13       25.08      134.00     41.57 o 
   4   7  13     2531.86     2426.87     63.52 o 
   5   7  13      743.99      945.46     75.72 o 
   6   7  13    10715.36    10308.25    236.91 o 
   7   7  13      898.80     1073.35    122.53 o 
   8   7  13     8589.32     9290.28    311.51 o 
   9   7  13     3021.40     2787.70     65.27 o 
  10   7  13     6229.82     6216.92    318.93 o 
  11   7  13     1788.28     1633.50     43.15 o 
  12   7  13    10167.99    10172.74    484.57 o 
  13   7  13     1267.13     1320.09     95.43 o 
  14   7  13     8611.39     8691.56    608.19 o 
  15   7  13      211.31      680.78    210.15 o 
  16   7  13     5584.31     5582.53    452.50 o 
   0   8  13    58608.68    61672.74    909.31 o 
   1   8  13     8347.59     8955.30    224.65 o 
   2   8  13    54175.67    54096.73    790.51 o 
   3   8  13     4697.06     4919.29    208.49 o 
   4   8  13    38954.73    38365.85    767.38 o 
   5   8  13     5304.54     4625.04     78.69 o 
   6   8  13    21792.26    20503.78    550.13 o 
   7   8  13     4164.98     3972.48     71.00 o 
   8   8  13    20034.29    20130.73    441.96 o 
   9   8  13      409.16      628.53     68.73 o 
  10   8  13     2865.28     3339.44    231.65 o 
  11   8  13       80.43      175.96     74.58 o 
  12   8  13      382.02      445.26    144.11 o 
  13   8  13       87.16      191.76     75.07 o 
  14   8  13     2672.28     2514.38    123.12 o 
  15   8  13       41.14      345.95    121.13 o 
   1   9  13       69.88      285.64     54.17 o 
   2   9  13     4608.15     4167.85    132.64 o 
   3   9  13      145.29      209.45     54.26 o 
   4   9  13     5143.71     5220.70    114.15 o 
   5   9  13     1123.79     1410.08    165.14 o 
   6   9  13     9621.95     9904.10    204.72 o 
   7   9  13     2288.28     2238.48    253.91 o 
   8   9  13    11678.47    13190.31    423.26 o 
   9   9  13       31.51      186.07     76.64 o 
  10   9  13    18769.31    18467.69    693.98 o 
  11   9  13      101.90      290.69     43.51 o 
  12   9  13    20094.93    19320.90    999.80 o 
  13   9  13      665.26      601.74     38.32 o 
  14   9  13    11578.16    11441.88    614.86 o 
   0  10  13     1233.78     1374.11    185.04 o 
   1  10  13     3062.00     2672.79    119.53 o 
   2  10  13     3537.35     3895.10    153.14 o 
   3  10  13      259.49      484.05     69.96 o 
   4  10  13     6635.49     7636.21    228.14 o 
   5  10  13      164.47      263.31     36.78 o 
   6  10  13     5646.40     5080.12    129.48 o 
   7  10  13       28.43      289.51     79.93 o 
   8  10  13       65.18      152.90     32.02 o 
   9  10  13       89.82      161.35     64.11 o 
  10  10  13        6.54      183.50     32.70 o 
  11  10  13       33.10      203.08     48.70 o 
  12  10  13      554.35      597.20    105.32 o 
  13  10  13        2.80      245.18    151.45 o 
   1  11  13      704.52      747.61     50.19 o 
   2  11  13     2402.86     3041.16    182.26 o 
   3  11  13      300.86      596.21     90.28 o 
   4  11  13    17656.97    17502.93    426.92 o 
   5  11  13      573.37      742.17     99.28 o 
   6  11  13    33753.07    34234.47    638.94 o 
   7  11  13      442.80      644.20    112.49 o 
   8  11  13    37182.93    37698.70    621.54 o 
   9  11  13     1001.02     1345.54    174.79 o 
  10  11  13    35703.33    35707.46    816.35 o 
  11  11  13      652.88      914.40    154.94 o 
  12  11  13    31450.96    31752.97    813.12 o 
   0  12  13    27357.51    26905.37   1377.45 o 
   1  12  13     2016.84     2115.31    110.48 o 
   2  12  13    20798.64    20887.94    411.22 o 
   3  12  13     3545.64     3455.10    104.78 o 
   4  12  13    10653.67    11751.29    406.95 o 
   5  12  13      705.77      946.65     91.72 o 
   6  12  13    12088.02    12032.86    220.04 o 
   7  12  13     1184.71     1256.88     66.01 o 
   8  12  13     6136.26     6060.14    237.34 o 
   9  12  13     1076.16      949.33    101.61 o 
  10  12  13     1381.06     1268.91    120.74 o 
  11  12  13      491.25      300.66     44.01 o 
   1  13  13      124.89      527.10    193.83 o 
   2  13  13      248.16      593.98     85.04 o 
   3  13  13      103.82      370.90     72.65 o 
   4  13  13     2501.03     2090.27     97.33 o 
   5  13  13      140.89      404.35     68.98 o 
   6  13  13     3520.66     3478.32    115.95 o 
   7  13  13      283.80      498.96    146.61 o 
   8  13  13     2500.04     2495.65    160.95 o 
   9  13  13       12.36      126.75     39.40 o 
   0  14  13    12848.67    12738.88    452.20 o 
   1  14  13     3663.22     3584.67    148.98 o 
   2  14  13    16993.80    16434.08    564.48 o 
   3  14  13     5674.62     5546.65    239.32 o 
   4  14  13    18434.28    18002.48    501.21 o 
   5  14  13      836.77     1087.66     98.89 o 
   6  14  13     7889.37     7292.80    272.94 o 
   7  14  13      671.25      675.88     77.92 o 
   1  15  13       12.53      145.90     83.41 o 
   2  15  13     2456.36     2163.57    218.30 o 
   0   0  14    47678.48    44205.56   1144.19 o 
   1   0  14    59625.18    51026.56    930.15 o 
   2   0  14    18894.93    18712.20    548.97 o 
   3   0  14    56444.19    55457.06   1008.88 o 
   4   0  14    22792.98    17699.35    340.75 o 
   5   0  14    32692.04    33575.66    621.93 o 
   6   0  14     5103.41     4360.33    262.92 o 
   7   0  14    23610.45    24404.24    459.64 o 
   8   0  14      133.14      250.10     58.24 o 
   9   0  14     8638.42     7925.29    274.91 o 
  10   0  14     1440.10     1709.53    117.10 o 
  11   0  14      313.51      511.01     74.96 o 
  12   0  14      734.57      666.74     86.70 o 
  13   0  14       70.06      433.35     37.68 o 
  14   0  14     1996.32     2384.30    107.91 o 
  15   0  14     5646.09     5001.56    176.42 o 
   1   1  14      146.50      227.96     24.15 o 
   2   1  14     1161.36      936.70     72.77 o 
   3   1  14     3805.22     4498.03     66.48 o 
   4   1  14     3626.34     2817.02    117.44 o 
   5   1  14     2227.25     1718.18     51.92 o 
   6   1  14     5681.50     6192.13     85.52 o 
   7   1  14    13695.21    12593.27    516.57 o 
   8   1  14     7954.54     8524.87    216.51 o 
   9   1  14    16274.81    17834.72    816.31 o 
  10   1  14     4551.01     5241.70    107.53 o 
  11   1  14    23554.29    25022.52    998.87 o 
  12   1  14     4621.48     3804.07    179.15 o 
  13   1  14    13817.79    14307.50    599.78 o 
  14   1  14     4351.57     4910.45    278.63 o 
  15   1  14     9861.39    10617.50    996.03 o 
  16   1  14     2111.70     2603.10    923.23 o 
  17   1  14     3795.14     4891.94    176.42 o 
   0   2  14      536.65      614.06    232.75 o 
   1   2  14     3849.62     4510.04     79.68 o 
   2   2  14      546.76     1468.79    407.06 o 
   3   2  14     9094.23     9031.70    220.13 o 
   4   2  14      174.84      773.99    169.89 o 
   5   2  14     2676.11     2476.51     57.24 o 
   6   2  14     1215.41     1631.52    136.61 o 
   7   2  14     3657.58     4072.68     57.83 o 
   8   2  14      675.86      854.07     84.36 o 
   9   2  14      390.53      566.50     52.80 o 
  10   2  14      869.27      885.98    137.18 o 
  11   2  14     1274.88     1507.55    176.45 o 
  12   2  14      110.14      668.15    163.56 o 
  13   2  14      799.13      845.71    124.65 o 
  14   2  14      185.65      570.38     47.96 o 
  15   2  14      322.17      530.94    243.03 o 
  16   2  14      999.95      987.52    335.72 o 
  17   2  14      951.92      501.41    247.51 o 
   1   3  14     2337.97     1940.91     94.60 o 
   2   3  14     1010.27     1076.56     29.62 o 
   3   3  14     8947.95     8093.50    224.06 o 
   4   3  14     7115.85     7566.89     93.39 o 
   5   3  14    24526.82    25219.26    367.83 o 
   6   3  14    16356.99    15608.07    213.79 o 
   7   3  14    53724.58    53557.05    932.24 o 
   8   3  14    13597.27    13305.82    240.57 o 
   9   3  14    48188.54    46757.04    494.55 o 
  10   3  14    19574.77    19973.58    243.31 o 
  11   3  14    42604.80    43369.58    601.03 o 
  12   3  14    28057.36    31176.64    845.39 o 
  13   3  14    27899.91    27306.70    715.17 o 
  14   3  14    16109.82    16478.30    697.10 o 
  15   3  14    23977.87    24043.37   1241.84 o 
  16   3  14     8841.29     8224.91    521.15 o 
  17   3  14    17021.07    18015.14    361.99 o 
   0   4  14     7693.96     7599.73    131.77 o 
   1   4  14    44188.63    44005.02    507.75 o 
   2   4  14    31902.51    30167.94    324.20 o 
   3   4  14    52014.18    48127.38    672.31 o 
   4   4  14     8660.20     9441.75    327.92 o 
   5   4  14    25766.33    24792.16    370.27 o 
   6   4  14     6176.70     6323.94    252.16 o 
   7   4  14     5974.82     6221.47    193.73 o 
   8   4  14     4153.52     4355.77    153.45 o 
   9   4  14      665.20      607.54     62.74 o 
  10   4  14     1001.00      723.32    122.25 o 
  11   4  14     1090.67     1183.42    112.52 o 
  12   4  14      192.62      398.16    120.62 o 
  13   4  14      100.10      522.38    202.96 o 
  14   4  14       75.87      420.94     73.55 o 
  15   4  14     2181.16     2619.25    307.30 o 
  16   4  14     2393.20     2544.73    341.41 o 
   1   5  14       59.64      164.24     42.57 o 
   2   5  14     1565.86     1498.65     71.34 o 
   3   5  14       78.24      229.61     58.74 o 
   4   5  14     5694.24     5094.99     78.40 o 
   5   5  14       38.77      157.88     74.99 o 
   6   5  14     2351.76     2565.92     45.71 o 
   7   5  14      293.40      558.64    129.52 o 
   8   5  14     3091.46     4364.93     98.37 o 
   9   5  14     2787.49     2723.80    313.25 o 
  10   5  14     2545.85     3574.15    267.15 o 
  11   5  14     1198.05     1430.56    214.84 o 
  12   5  14     1568.43     1609.70    179.62 o 
  13   5  14     2886.02     3280.86    454.41 o 
  14   5  14     1840.65     2123.62    156.59 o 
  15   5  14     1353.49     1549.87    402.85 o 
  16   5  14     1164.13     1133.90    404.93 o 
   0   6  14    17139.33    17548.84    307.55 o 
   1   6  14    44109.67    41316.01    548.43 o 
   2   6  14    18507.57    18393.28    250.81 o 
   3   6  14    28383.69    27358.72    543.69 o 
   4   6  14    13034.13    12960.71    315.39 o 
   5   6  14    28596.79    28005.39    481.95 o 
   6   6  14     4164.15     3815.08    100.86 o 
   7   6  14    21331.54    21277.85    475.56 o 
   8   6  14     6916.68     6446.54    151.35 o 
   9   6  14     7993.09     8437.38    225.53 o 
  10   6  14     1028.46     1158.05     71.50 o 
  11   6  14     1494.83     1363.89    109.41 o 
  12   6  14       31.13      110.32     24.46 o 
  13   6  14      790.94      823.67    181.90 o 
  14   6  14     1192.59     1395.58    100.51 o 
  15   6  14     1964.10     1812.80     71.45 o 
   1   7  14      579.54      916.88     61.62 o 
   2   7  14      123.31      183.74     28.05 o 
   3   7  14     5620.81     5583.02     88.26 o 
   4   7  14       89.80      303.50     74.24 o 
   5   7  14    18268.21    17134.70    370.74 o 
   6   7  14      982.83      894.10     33.74 o 
   7   7  14    16696.44    17117.31    501.63 o 
   8   7  14     4236.68     5172.45     87.87 o 
   9   7  14    14626.58    15142.24    463.46 o 
  10   7  14     8641.74     8133.41    224.73 o 
  11   7  14    21482.38    21991.10    458.37 o 
  12   7  14     6250.12     5518.96    265.28 o 
  13   7  14    19138.58    20108.76    680.80 o 
  14   7  14     3190.22     3686.70    110.76 o 
  15   7  14    11543.48    11463.02    443.19 o 
   0   8  14     1132.64     1252.69     36.44 o 
   1   8  14      759.36      881.55     81.63 o 
   2   8  14      539.14      812.49     82.95 o 
   3   8  14     1926.69     1904.54    114.17 o 
   4   8  14     1402.17     1504.59    136.73 o 
   5   8  14      176.72      370.44     76.93 o 
   6   8  14     1012.62      807.86     46.70 o 
   7   8  14        5.85      247.96     72.36 o 
   8   8  14       99.99      250.60     71.11 o 
   9   8  14      645.69      810.11    104.83 o 
  10   8  14      185.29      497.47    105.53 o 
  11   8  14        2.58       42.59     21.75 o 
  12   8  14       43.65      174.44     78.87 o 
  13   8  14      216.56      403.45     88.53 o 
  14   8  14       73.04      469.46    181.96 o 
   1   9  14      673.11      667.70    103.83 o 
   2   9  14     3141.46     3273.48    110.62 o 
   3   9  14      907.66     1095.23     73.30 o 
   4   9  14     1943.60     2149.84     82.86 o 
   5   9  14    11154.74    11578.10    620.47 o 
   6   9  14     4531.35     4836.47    197.09 o 
   7   9  14    13015.15    12501.49    312.25 o 
   8   9  14     3302.22     2749.19     57.26 o 
   9   9  14    12726.98    12866.08    186.06 o 
  10   9  14     4623.89     4537.73    305.33 o 
  11   9  14    14797.72    14584.28    520.91 o 
  12   9  14     6505.24     7336.04    119.09 o 
  13   9  14    16362.25    15414.30    429.37 o 
   0  10  14    38440.57    37765.16   1210.69 o 
   1  10  14    34085.59    33984.69    854.08 o 
   2  10  14    19458.51    19418.33    279.93 o 
   3  10  14    38869.53    39802.22    705.37 o 
   4  10  14    10169.60     9900.33    347.52 o 
   5  10  14    19397.24    18653.58    668.92 o 
   6  10  14     9421.75    10125.83    299.40 o 
   7  10  14    17288.64    16256.38    399.28 o 
   8  10  14     5388.99     5543.62    207.67 o 
   9  10  14     8303.40     8174.28    395.57 o 
  10  10  14      835.30      760.19     97.41 o 
  11  10  14      525.19      738.31    194.32 o 
  12  10  14      137.10      294.36     84.80 o 
   1  11  14        7.24      449.88     65.24 o 
   2  11  14       36.85      272.20     73.22 o 
   3  11  14       31.54      304.31    139.19 o 
   4  11  14        4.30      250.28     82.39 o 
   5  11  14       35.98      216.92     42.10 o 
   6  11  14       11.67      355.34    160.06 o 
   7  11  14      780.71      949.12    179.98 o 
   8  11  14      164.51      238.96     60.57 o 
   9  11  14     1341.68     1683.28    156.25 o 
  10  11  14      215.78      528.29     53.15 o 
  11  11  14     2592.77     3047.23    306.06 o 
   0  12  14     9248.38     9473.38    331.75 o 
   1  12  14    17706.88    18120.38    555.72 o 
   2  12  14     7492.27     8341.80    106.17 o 
   3  12  14    22149.93    20793.02    283.64 o 
   4  12  14     6927.02     6989.62    249.16 o 
   5  12  14     7959.72     7843.76    391.28 o 
   6  12  14     4385.23     4085.56     76.18 o 
   7  12  14     2300.65     2067.04    106.67 o 
   8  12  14     1419.92     1692.28    132.02 o 
   9  12  14     1410.88     1612.91    147.84 o 
  10  12  14      594.22      760.62     76.12 o 
   1  13  14      646.06      615.15    115.52 o 
   2  13  14      863.03     1182.33     86.29 o 
   3  13  14     3752.44     3494.42    193.80 o 
   4  13  14     3084.58     2608.73     98.14 o 
   5  13  14     9950.81     9537.48    222.75 o 
   6  13  14     2199.19     2215.36     82.08 o 
   7  13  14    12330.77    11675.32    431.91 o 
   8  13  14     4517.24     4873.01     95.68 o 
   0  14  14      738.50      787.06    184.99 o 
   1  14  14     4530.72     4702.47    306.33 o 
   2  14  14     1433.81     1823.52    144.98 o 
   3  14  14     1749.63     2114.74    117.43 o 
   4  14  14      525.05      769.26     58.22 o 
   5  14  14     1881.85     2039.51    191.70 o 
   1   1  15      967.73     1045.90    205.86 o 
   2   1  15      918.15     1186.34    137.95 o 
   3   1  15     8931.82     8140.56    167.87 o 
   4   1  15      286.29      404.81     82.99 o 
   5   1  15    15067.93    15363.42    302.61 o 
   6   1  15     1941.51     2267.71     55.13 o 
   7   1  15    25377.94    25862.76    803.43 o 
   8   1  15     5067.81     5581.84    148.37 o 
   9   1  15    33453.21    34419.97    679.49 o 
  10   1  15     3321.46     3741.19    140.42 o 
  11   1  15    38273.59    37405.33    656.32 o 
  12   1  15     1692.62     1865.81    155.90 o 
  13   1  15    20495.25    21481.07   1393.67 o 
  14   1  15       71.82      320.12     52.93 o 
  15   1  15    14512.24    13531.62    395.67 o 
  16   1  15      766.74      741.67     66.80 o 
   0   2  15     1454.16     1089.97    136.32 o 
   1   2  15   101140.49    98902.61   1842.01 o 
   2   2  15      724.51      750.88     27.43 o 
   3   2  15    90169.05    83770.77    955.02 o 
   4   2  15     3870.72     3397.26    118.08 o 
   5   2  15    43789.71    40817.05    509.45 o 
   6   2  15     3172.77     3152.56    117.76 o 
   7   2  15    22136.14    22309.58    346.11 o 
   8   2  15     2235.46     2504.01    102.36 o 
   9   2  15     6686.22     6716.06    151.04 o 
  10   2  15      239.22      443.55    175.39 o 
  11   2  15     1327.62     1228.95     93.44 o 
  12   2  15     1494.62     1487.92    218.51 o 
  13   2  15      141.63      659.72    248.05 o 
  14   2  15      971.35     1076.80    366.04 o 
  15   2  15     5853.47     5247.97    153.76 o 
  16   2  15       41.29      671.75    226.95 o 
   1   3  15      916.30      914.17    136.15 o 
   2   3  15      527.31      880.60    133.79 o 
   3   3  15     1547.63     1713.41     62.75 o 
   4   3  15       24.03      218.73     71.54 o 
   5   3  15      677.18     1097.30     98.59 o 
   6   3  15      191.65      338.58     77.36 o 
   7   3  15    10447.17    10351.07    290.16 o 
   8   3  15     1448.66     1869.97     72.46 o 
   9   3  15     1939.42     1592.65     92.43 o 
  10   3  15     3301.05     3276.50    228.47 o 
  11   3  15     3681.06     3734.39    295.16 o 
  12   3  15      104.18      582.64    108.96 o 
  13   3  15     3002.53     3898.80    544.15 o 
  14   3  15        2.93      626.81    123.56 o 
  15   3  15     2905.87     3319.90    359.23 o 
  16   3  15       82.59      602.73    189.80 o 
   0   4  15     1235.09     1359.73     52.01 o 
   1   4  15    53146.06    48158.79    735.93 o 
   2   4  15      463.50      478.78     73.41 o 
   3   4  15    40155.81    41104.82    546.88 o 
   4   4  15       56.81      389.36     73.20 o 
   5   4  15    26550.26    26608.75    383.60 o 
   6   4  15       10.19      123.97     51.86 o 
   7   4  15    27724.80    25154.77    605.07 o 
   8   4  15      605.16      700.83     87.62 o 
   9   4  15    15404.11    15040.32    243.94 o 
  10   4  15      274.04      301.35     87.49 o 
  11   4  15      235.74      411.44     63.24 o 
  12   4  15      486.26      731.41    148.83 o 
  13   4  15     1578.50     1480.94     47.47 o 
  14   4  15        0.69      376.05    115.28 o 
  15   4  15     3914.95     4133.32    424.36 o 
  16   4  15      343.82      493.06    158.20 o 
   1   5  15     3134.65     3740.98    115.08 o 
   2   5  15     2056.67     2353.16     53.57 o 
   3   5  15     9095.93     8535.12    229.55 o 
   4   5  15     3725.60     3652.64     54.23 o 
   5   5  15    18136.56    15361.92    239.27 o 
   6   5  15     1719.49     1874.54     61.86 o 
   7   5  15    32939.53    32267.87    490.90 o 
   8   5  15     1181.37     1376.31     76.48 o 
   9   5  15    48034.21    50635.32    587.76 o 
  10   5  15     1716.43     2510.10    131.97 o 
  11   5  15    59272.63    59320.59   1293.51 o 
  12   5  15     1003.09     1560.38    242.53 o 
  13   5  15    45114.27    43990.56    592.36 o 
  14   5  15     2119.35     2227.93    385.68 o 
  15   5  15    24890.82    25202.21    690.17 o 
   0   6  15     2469.58     2460.04     66.01 o 
   1   6  15     4277.57     4024.73    116.57 o 
   2   6  15      668.76      899.32     64.34 o 
   3   6  15     5229.57     5515.73    197.33 o 
   4   6  15     1380.05     1664.74     49.54 o 
   5   6  15     1633.54     1994.88    132.99 o 
   6   6  15        6.34      438.32    106.87 o 
   7   6  15      623.98      559.64    106.32 o 
   8   6  15        3.29      126.32     55.71 o 
   9   6  15      575.70      650.89     32.14 o 
  10   6  15        7.48       56.33     19.34 o 
  11   6  15      378.78      615.92    115.21 o 
  12   6  15      125.17      341.95     66.01 o 
  13   6  15      217.37      638.41    169.95 o 
  14   6  15      387.58      525.19    101.86 o 
  15   6  15      440.68      740.51    112.58 o 
   1   7  15     2144.82     1940.98     73.75 o 
   2   7  15      139.60      354.77     58.95 o 
   3   7  15     3108.53     2920.30    134.08 o 
   4   7  15      554.37      571.66     60.91 o 
   5   7  15     3644.02     4089.27    179.23 o 
   6   7  15      166.11      266.68     70.00 o 
   7   7  15     9233.12    10121.16    218.55 o 
   8   7  15        8.73      127.19     21.88 o 
   9   7  15     5983.38     5287.00    352.06 o 
  10   7  15      114.55      193.17    105.21 o 
  11   7  15     7662.55     7654.06    698.43 o 
  12   7  15      125.27      335.90     41.29 o 
  13   7  15     7502.50     7718.14    538.47 o 
  14   7  15      478.54      780.39    238.58 o 
   0   8  15     5715.38     5963.74    126.20 o 
   1   8  15    56228.30    56809.63   1004.85 o 
   2   8  15     5190.80     5109.89    240.31 o 
   3   8  15    33797.13    32667.79    732.73 o 
   4   8  15      219.04      405.59     61.28 o 
   5   8  15    16943.73    17286.57    444.80 o 
   6   8  15      533.40      758.95     59.48 o 
   7   8  15    18062.78    18564.35    503.61 o 
   8   8  15      115.94      194.83     82.66 o 
   9   8  15     5231.50     5431.70    237.34 o 
  10   8  15      632.32      772.29    148.83 o 
  11   8  15      207.09      187.74     75.34 o 
  12   8  15       12.65       95.94     58.95 o 
  13   8  15       24.35      298.93     57.94 o 
   1   9  15      426.46      550.10    108.87 o 
   2   9  15      815.69      584.75     51.35 o 
   3   9  15     2449.59     2654.41    105.38 o 
   4   9  15     2890.75     2954.14    143.88 o 
   5   9  15     8462.49     8708.14    281.50 o 
   6   9  15     2187.86     2302.44    257.86 o 
   7   9  15    16893.81    17372.95    551.08 o 
   8   9  15       57.18      334.37     80.66 o 
   9   9  15    13645.60    12979.08    581.98 o 
  10   9  15       57.09      412.17     93.70 o 
  11   9  15    17955.06    17545.90    696.70 o 
  12   9  15      710.07     1021.49    173.06 o 
   0  10  15      227.51      538.25    129.17 o 
   1  10  15     5809.22     6246.08     95.80 o 
   2  10  15       93.27      519.81    129.50 o 
   3  10  15     1487.46     1788.44    157.19 o 
   4  10  15      321.23      430.81     56.82 o 
   5  10  15     2269.85     2247.44    186.17 o 
   6  10  15      596.34      590.69     35.35 o 
   7  10  15     1197.08     1074.97    210.43 o 
   8  10  15        2.85      214.23     78.90 o 
   9  10  15      714.53      652.31     93.29 o 
  10  10  15       18.56      197.57    165.26 o 
  11  10  15       52.08      108.66     58.72 o 
   1  11  15     1633.84     1690.23    151.12 o 
   2  11  15      510.40      570.20    114.85 o 
   3  11  15     8547.12     8057.29    231.36 o 
   4  11  15     1127.31     1230.44     85.53 o 
   5  11  15    18585.50    18425.26    395.32 o 
   6  11  15       57.71      322.22     31.65 o 
   7  11  15    18901.45    18495.61    385.71 o 
   8  11  15      765.01      952.69     73.52 o 
   9  11  15    28849.33    28621.70    386.91 o 
  10  11  15      722.57     1017.13     46.08 o 
   0  12  15      383.81      480.90     31.91 o 
   1  12  15    18971.80    19023.76    519.22 o 
   2  12  15      366.62      794.65    158.71 o 
   3  12  15    13869.55    14439.52    466.13 o 
   4  12  15     2309.33     2233.09     47.40 o 
   5  12  15    10079.74     9875.94    574.07 o 
   6  12  15      870.65      986.80     48.21 o 
   7  12  15     7015.23     5910.85    288.52 o 
   8  12  15      702.43      544.10     67.25 o 
   1  13  15       69.16      234.66     99.14 o 
   2  13  15      215.45      318.49     72.96 o 
   3  13  15     1638.04     1775.47    204.27 o 
   4  13  15       18.34      389.60    185.15 o 
   5  13  15      503.67      738.90    151.25 o 
   6  13  15       12.77       71.94     42.79 o 
   0  14  15     2263.33     2290.98     79.69 o 
   1  14  15    15388.06    14951.31    756.72 o 
   0   0  16    56159.73    58554.21   1509.03 o 
   1   0  16    15364.64    14531.90    485.60 o 
   2   0  16    47952.42    48130.81    882.79 o 
   3   0  16    19464.31    18607.11    501.87 o 
   4   0  16    23297.47    20724.39    825.60 o 
   5   0  16    15098.16    14572.82    289.85 o 
   6   0  16    18629.20    17835.46    347.45 o 
   7   0  16     1135.65     1266.49     50.61 o 
   8   0  16    14658.20    16432.10    604.64 o 
   9   0  16       67.67      193.07    166.15 o 
  10   0  16      221.15      344.74    137.03 o 
  11   0  16     2287.73     1992.97     98.49 o 
  12   0  16      389.97      569.60    258.64 o 
  13   0  16       11.62      205.54     56.52 o 
  14   0  16     1985.85     2593.27    125.04 o 
  15   0  16     1213.66     2146.22    113.05 o 
   1   1  16       20.01       30.89     15.78 o 
   2   1  16     1268.98      707.10     92.96 o 
   3   1  16     2976.96     3064.55    276.16 o 
   4   1  16     2135.04     1914.69    159.55 o 
   5   1  16     2796.43     2910.81    118.67 o 
   6   1  16     8484.23     9968.19    178.99 o 
   7   1  16     8677.39     8833.93    304.34 o 
   8   1  16    15408.46    16429.60    358.73 o 
   9   1  16     4973.08     5127.51    204.46 o 
  10   1  16    16942.62    16549.90    685.08 o 
  11   1  16     4804.88     5255.77    446.00 o 
  12   1  16    14079.51    13426.28    684.52 o 
  13   1  16     4037.52     4618.73    330.85 o 
  14   1  16     8327.66     9238.92    467.05 o 
  15   1  16     5109.82     5794.61    202.12 o 
   0   2  16     7658.81     6279.24    162.67 o 
   1   2  16      654.04     1711.13    300.28 o 
   2   2  16     8011.66     7809.56    153.58 o 
   3   2  16      797.74     2164.97    452.38 o 
   4   2  16     1399.27     2283.63    115.66 o 
   5   2  16      702.99      793.61    137.49 o 
   6   2  16      662.38      920.68    137.80 o 
   7   2  16     2233.99     2196.82    177.70 o 
   8   2  16     1475.92     1214.15    160.13 o 
   9   2  16      893.78     1349.69    121.11 o 
  10   2  16       97.97      506.44    177.22 o 
  11   2  16      155.69      395.35     57.51 o 
  12   2  16      146.82      139.75     51.11 o 
  13   2  16      590.76      710.81     91.65 o 
  14   2  16      178.09      265.49     39.40 o 
  15   2  16      431.14      747.86    310.88 o 
   1   3  16      130.46      366.89    113.21 o 
   2   3  16    17270.79    19033.78    523.15 o 
   3   3  16      159.39      367.75     70.86 o 
   4   3  16    17362.57    17488.89    404.63 o 
   5   3  16     9592.13     9321.22    119.53 o 
   6   3  16    21605.77    20029.00    279.67 o 
   7   3  16    16941.12    17057.75    434.62 o 
   8   3  16    38691.23    36858.73    714.44 o 
   9   3  16    22859.10    22936.53    492.36 o 
  10   3  16    53584.98    54727.78   1635.30 o 
  11   3  16    31390.73    31897.07    947.74 o 
  12   3  16    33992.27    35965.84    832.37 o 
  13   3  16    22320.68    22586.03    668.02 o 
  14   3  16    18550.01    17546.02    701.00 o 
  15   3  16     9978.32    10227.65    456.98 o 
   0   4  16    45699.27    40110.79   1367.26 o 
   1   4  16    10582.00    10509.70    337.17 o 
   2   4  16    26089.03    24596.55    269.74 o 
   3   4  16    17771.64    17843.43    204.02 o 
   4   4  16    28416.49    29414.12    565.71 o 
   5   4  16     4049.82     3847.87    150.14 o 
   6   4  16     8198.45     8128.39    101.80 o 
   7   4  16     5816.34     5211.20    313.91 o 
   8   4  16     5176.62     4584.49    165.33 o 
   9   4  16     2850.70     3454.71    253.00 o 
  10   4  16     1269.20     1054.33     49.76 o 
  11   4  16      161.42      256.08     94.69 o 
  12   4  16       13.90      425.51    248.43 o 
  13   4  16      367.83      536.88    105.81 o 
  14   4  16     3531.50     2994.75    192.10 o 
  15   4  16     1384.27     1212.40    230.20 o 
   1   5  16       40.60      464.00    107.36 o 
   2   5  16       19.53      222.40     41.99 o 
   3   5  16      849.77     1049.84     76.32 o 
   4   5  16       70.02      213.15     22.25 o 
   5   5  16     1584.16     1839.68     84.39 o 
   6   5  16      668.49     1099.75    147.22 o 
   7   5  16     1233.03     1233.04    167.98 o 
   8   5  16     1282.74     1660.35    277.03 o 
   9   5  16     3125.15     2864.69     82.67 o 
  10   5  16     1449.93     1632.85    257.57 o 
  11   5  16     1434.36     1840.51     89.50 o 
  12   5  16     1451.16     1431.53    336.73 o 
  13   5  16      757.64     1291.36    340.44 o 
  14   5  16     2383.67     2592.48    342.66 o 
   0   6  16    40026.95    40528.48   1008.08 o 
   1   6  16    16360.28    16546.89    334.20 o 
   2   6  16    28208.04    27780.48    716.78 o 
   3   6  16    18661.84    17248.17    254.70 o 
   4   6  16    14716.13    13941.84    201.46 o 
   5   6  16     9061.86     9231.94    235.36 o 
   6   6  16    17222.55    16701.82    208.99 o 
   7   6  16     6125.72     6164.17     90.91 o 
   8   6  16     8129.00     8359.28    230.87 o 
   9   6  16     2295.36     2170.85    186.94 o 
  10   6  16     2423.25     2846.05    144.67 o 
  11   6  16       24.70      419.54    184.07 o 
  12   6  16       40.39      199.35     48.21 o 
  13   6  16      321.76      801.04    111.01 o 
  14   6  16      169.73      506.71    211.79 o 
   1   7  16      408.22      475.04     55.97 o 
   2   7  16     1082.61      962.55     62.23 o 
   3   7  16     1100.70     1292.09     67.20 o 
   4   7  16     8149.90     7651.31    189.33 o 
   5   7  16     1697.01     2059.91    183.17 o 
   6   7  16    14798.49    14700.61    250.67 o 
   7   7  16     6329.60     6404.41    123.33 o 
   8   7  16    11757.42    12337.76    326.59 o 
   9   7  16     7957.28     7958.42    159.71 o 
  10   7  16     8856.01     8761.43    236.85 o 
  11   7  16    10476.17    10666.59    387.24 o 
  12   7  16    13167.45    12495.89    598.54 o 
  13   7  16     6121.66     5458.67    329.99 o 
   0   8  16       33.16       69.17     41.83 o 
   1   8  16      241.15      479.38     56.16 o 
   2   8  16     1299.97     1431.68    100.73 o 
   3   8  16      103.65      240.51     35.11 o 
   4   8  16     1847.21     1591.56     37.71 o 
   5   8  16      202.93      556.51    162.88 o 
   6   8  16       99.58      555.18    199.49 o 
   7   8  16       61.61      280.57    130.69 o 
   8   8  16      247.28      220.30     58.35 o 
   9   8  16      142.79      406.07    182.51 o 
  10   8  16       19.95       -5.14     29.12 o 
  11   8  16      278.14      252.09     86.12 o 
  12   8  16      117.97      283.85    121.14 o 
   1   9  16     1640.68     1700.94     50.33 o 
   2   9  16     2460.57     2225.43     93.10 o 
   3   9  16     3602.71     3355.97    136.29 o 
   4   9  16     4059.79     4548.04    262.61 o 
   5   9  16     7568.16     7035.57    209.64 o 
   6   9  16     4393.94     4536.76    236.85 o 
   7   9  16     9541.71     9361.39    333.68 o 
   8   9  16     6293.36     6268.80    211.88 o 
   9   9  16     3768.29     3770.11     72.70 o 
  10   9  16     6886.62     6878.87    115.46 o 
  11   9  16     3543.92     3479.53    157.03 o 
   0  10  16    26857.25    27145.38    381.70 o 
   1  10  16    31784.44    30880.17    552.15 o 
   2  10  16    34335.51    33294.04   1121.40 o 
   3  10  16    14710.50    14077.97    367.22 o 
   4  10  16    20531.48    19992.43    544.25 o 
   5  10  16     8628.21     8332.75    153.37 o 
   6  10  16    13053.29    13370.51    509.29 o 
   7  10  16     6510.00     6265.72    321.89 o 
   8  10  16     6921.11     6927.02    180.73 o 
   9  10  16      732.09     1005.30    177.76 o 
  10  10  16     2477.79     2353.50     56.78 o 
   1  11  16      125.30      355.63     75.08 o 
   2  11  16        6.31      531.98    261.44 o 
   3  11  16      147.47      199.75     49.41 o 
   4  11  16      557.01     1006.20    165.02 o 
   5  11  16      371.69      394.73    109.28 o 
   6  11  16     3368.89     3247.43    171.33 o 
   7  11  16      587.84      820.22    147.35 o 
   8  11  16     1653.21     1485.80    109.28 o 
   9  11  16      577.30      923.56     60.23 o 
   0  12  16    10180.44     9379.49    167.31 o 
   1  12  16     6957.89     7113.89    198.45 o 
   2  12  16    11804.75    11536.51    341.26 o 
   3  12  16     7389.04     7758.19    146.31 o 
   4  12  16     7418.20     7210.50    133.51 o 
   5  12  16     7561.55     7585.87    181.71 o 
   6  12  16     4605.14     4318.73    183.20 o 
   7  12  16     3776.04     3558.23    161.69 o 
   1  13  16      251.52      397.72     77.80 o 
   2  13  16      768.19      879.26    134.00 o 
   3  13  16     1546.60     1900.23     76.19 o 
   1   1  17      998.57      867.92     39.95 o 
   2   1  17     1491.55     1498.09     91.67 o 
   3   1  17     1264.72     1148.07    110.64 o 
   4   1  17    11324.25    12123.74    611.90 o 
   5   1  17      839.98      955.86     32.04 o 
   6   1  17    17805.28    17850.09    545.14 o 
   7   1  17       57.36      387.80    140.18 o 
   8   1  17    18399.03    17944.96    734.27 o 
   9   1  17      175.43      508.88    121.89 o 
  10   1  17    27594.78    27047.76   1389.68 o 
  11   1  17      240.77      349.10     36.00 o 
  12   1  17    22293.15    23127.21   1637.54 o 
  13   1  17      101.84      832.12    336.23 o 
  14   1  17    11508.48    13580.95   1070.54 o 
   0   2  17    74906.73    70744.31   1285.30 o 
   1   2  17     6968.07     6991.33    246.24 o 
   2   2  17    71834.74    70108.01   1468.80 o 
   3   2  17      884.15      928.77     33.06 o 
   4   2  17    57934.57    58425.05    754.96 o 
   5   2  17      201.87      497.69     33.84 o 
   6   2  17    21574.53    21491.58    758.01 o 
   7   2  17      243.26      585.37     27.44 o 
   8   2  17    14544.47    13255.58    603.49 o 
   9   2  17      263.13      792.60     77.22 o 
  10   2  17     3726.01     3467.96    213.36 o 
  11   2  17       67.77      294.61     38.35 o 
  12   2  17      489.39      564.54    175.79 o 
  13   2  17      519.23      552.28    114.43 o 
  14   2  17     3449.58     2839.66     84.79 o 
   1   3  17       25.96      307.73     96.03 o 
   2   3  17     6173.97     6923.80    251.82 o 
   3   3  17      855.27      671.72     96.41 o 
   4   3  17      786.37      879.96     99.47 o 
   5   3  17      464.70      928.02    180.33 o 
   6   3  17     2192.08     1759.01    128.28 o 
   7   3  17       33.82      491.66    153.14 o 
   8   3  17     3882.25     3944.85    442.25 o 
   9   3  17      329.70      404.69     86.24 o 
  10   3  17     3113.72     3739.22    505.46 o 
  11   3  17        0.89      540.71    215.43 o 
  12   3  17     5753.28     5576.59    380.63 o 
  13   3  17        6.81      193.51     79.52 o 
  14   3  17     4283.90     4348.77    410.23 o 
   0   4  17    26369.00    28164.48    830.84 o 
   1   4  17      188.94      321.89     71.59 o 
   2   4  17    40293.05    40026.30    772.65 o 
   3   4  17      526.88     1081.79     50.09 o 
   4   4  17    38725.81    37333.36    951.01 o 
   5   4  17      147.46      500.47     69.37 o 
   6   4  17    22811.79    21452.36    506.21 o 
   7   4  17      415.42      324.63     72.26 o 
   8   4  17    12014.13    12692.63    253.34 o 
   9   4  17       34.92      294.00    131.53 o 
  10   4  17      957.23     1563.47    163.27 o 
  11   4  17      113.94      435.05    121.44 o 
  12   4  17      690.53     1174.81    305.08 o 
  13   4  17       11.64     1182.18    727.11 o 
  14   4  17      714.88     1355.10    313.55 o 
   1   5  17        2.37      161.53     34.19 o 
   2   5  17     3694.98     3146.77     63.55 o 
   3   5  17     1040.49     1415.52     42.11 o 
   4   5  17     9513.03     9247.91    182.21 o 
   5   5  17        3.66      355.17    104.20 o 
   6   5  17    33840.14    34763.52    605.79 o 
   7   5  17      223.28      500.49     80.05 o 
   8   5  17    46183.67    45249.59   1076.12 o 
   9   5  17      535.36      754.04     82.26 o 
  10   5  17    42941.07    41974.24    784.89 o 
  11   5  17      306.19      521.26     89.50 o 
  12   5  17    36077.23    33792.45   1657.68 o 
  13   5  17       76.22      786.80    307.31 o 
   0   6  17     8641.63     9397.71    230.44 o 
   1   6  17       17.04      239.25     45.22 o 
   2   6  17     6128.46     5850.12     73.61 o 
   3   6  17       51.08      434.28     75.32 o 
   4   6  17     4390.60     3564.87    145.67 o 
   5   6  17     1063.11     1125.65     68.13 o 
   6   6  17      752.32     1187.62    129.90 o 
   7   6  17      722.66      448.86     78.61 o 
   8   6  17      447.34      704.72    146.35 o 
   9   6  17      290.47      357.00     34.01 o 
  10   6  17       82.20      218.12     26.56 o 
  11   6  17        4.71      390.29    103.59 o 
  12   6  17      272.94      395.92    109.47 o 
  13   6  17      343.00      706.18    121.64 o 
   1   7  17      257.37      420.30     47.08 o 
   2   7  17      806.26     1267.25     74.18 o 
   3   7  17        1.93      208.31    125.04 o 
   4   7  17     1502.31     1794.83    186.40 o 
   5   7  17      214.59      342.48     72.79 o 
   6   7  17     7723.36     6616.63    224.26 o 
   7   7  17      241.69      258.70     66.46 o 
   8   7  17     7765.54     7450.23    230.31 o 
   9   7  17       54.57      320.34     41.55 o 
  10   7  17     4769.75     5151.04    235.00 o 
  11   7  17       67.88      522.67    210.64 o 
  12   7  17     6899.12     7175.87    469.29 o 
   0   8  17    47114.40    45654.81   1106.85 o 
   1   8  17       38.67      415.05    100.85 o 
   2   8  17    46588.79    46704.08   1077.79 o 
   3   8  17        8.35      289.60     75.04 o 
   4   8  17    23977.22    24045.20    523.28 o 
   5   8  17      997.91     1043.67     32.40 o 
   6   8  17    23406.28    22455.84    275.50 o 
   7   8  17       13.49      677.81    198.12 o 
   8   8  17     6492.20     6314.28    239.57 o 
   9   8  17      195.32      435.05    102.60 o 
  10   8  17      307.71      253.86     85.89 o 
  11   8  17       64.78      500.84     38.02 o 
   1   9  17       79.35      264.74     57.72 o 
   2   9  17      882.60     1042.01     84.24 o 
   3   9  17       47.20      239.64     50.54 o 
   4   9  17     4741.24     4754.28    260.06 o 
   5   9  17     1054.78     1279.78    119.76 o 
   6   9  17    14706.24    13041.53    211.44 o 
   7   9  17      387.52      752.05     58.56 o 
   8   9  17    17965.80    17298.24    482.36 o 
   9   9  17       86.31      241.00     47.22 o 
  10   9  17    17059.56    17074.08    271.88 o 
   0  10  17     4389.90     4275.95    244.76 o 
   1  10  17       99.56      532.60     90.79 o 
   2  10  17     2557.00     2950.01    251.87 o 
   3  10  17      429.51      623.92     52.97 o 
   4  10  17     1394.37     1355.81     81.82 o 
   5  10  17      547.07      584.87    137.62 o 
   6  10  17     1733.02     2030.82    148.34 o 
   7  10  17       26.73      248.37     71.86 o 
   8  10  17      673.82      630.44    110.51 o 
   9  10  17      263.35      457.85    121.64 o 
   1  11  17       75.36      349.79     40.98 o 
   2  11  17     3781.35     2942.99    124.25 o 
   3  11  17        8.94      374.75    179.74 o 
   4  11  17    11055.16     9640.10    313.56 o 
   5  11  17      406.29      745.54    149.08 o 
   6  11  17    17394.32    16858.66    304.84 o 
   7  11  17       15.79      278.73     63.40 o 
   0  12  17    16519.44    16773.87    277.00 o 
   1  12  17       45.45      660.08    237.54 o 
   2  12  17    16272.63    15741.61    328.43 o 
   3  12  17      889.21     1020.62    147.04 o 
   4  12  17     9898.08     9908.50    387.07 o 
   0   0  18    26055.90    25230.47    681.72 o 
   1   0  18    29279.01    28210.93    535.19 o 
   2   0  18    15914.50    16677.37    331.26 o 
   3   0  18    25640.78    27257.44    518.81 o 
   4   0  18    14637.16    15282.84    305.60 o 
   5   0  18    12291.20    13907.18    282.57 o 
   6   0  18     9872.95    10221.91    508.72 o 
   7   0  18    10170.08    10278.00    473.61 o 
   8   0  18     4861.90     4791.87    119.89 o 
   9   0  18     3987.69     3424.52     94.61 o 
  10   0  18      490.20      641.88     42.82 o 
  11   0  18       11.35      376.95    272.35 o 
  12   0  18      332.45     1001.64    344.29 o 
  14   0  18      804.43      841.02     66.80 o 
   1   1  18     1233.78     1525.01     69.22 o 
   2   1  18     1857.87     2366.44     53.09 o 
   3   1  18     2359.07     3121.47    151.80 o 
   4   1  18      748.16      987.48     50.19 o 
   5   1  18     5356.84     5113.06    307.31 o 
   6   1  18     2133.41     1649.57    104.08 o 
   7   1  18     6044.33     4587.43    289.15 o 
   8   1  18     5963.62     5940.71    187.15 o 
   9   1  18     7382.30     7057.15    468.01 o 
  10   1  18     7735.58     7287.31    437.37 o 
  11   1  18     8222.27     8904.24    476.66 o 
  12   1  18     6286.48     7289.74    137.12 o 
  13   1  18     5906.39     5725.09    381.69 o 
  14   1  18     3839.79     4115.20    226.95 o 
   0   2  18     4607.05     5725.77    202.12 o 
   1   2  18      601.52      953.58     60.18 o 
   2   2  18     2584.49     4019.44    587.67 o 
   3   2  18     1992.61     2155.95     50.73 o 
   4   2  18     1272.06     1064.68    213.36 o 
   5   2  18     1533.83     1148.10    101.75 o 
   6   2  18     1491.01     1571.50    285.80 o 
   7   2  18      468.42      551.72     70.76 o 
   8   2  18      555.13      606.40    103.10 o 
   9   2  18      162.08      811.25    238.58 o 
  10   2  18      194.09      438.71    199.33 o 
  11   2  18       14.07      765.06    202.12 o 
  12   2  18      302.00      808.96    165.24 o 
  13   2  18       63.52      325.93     57.85 o 
   1   3  18       53.57      391.71    139.93 o 
   2   3  18     1440.30     1246.20     91.23 o 
   3   3  18     6476.17     5428.97    230.67 o 
   4   3  18     3535.77     3364.25    166.14 o 
   5   3  18    10381.73     9904.19    284.07 o 
   6   3  18    14076.15    14815.39    422.02 o 
   7   3  18    22761.01    23754.23   1191.23 o 
   8   3  18    22023.32    22808.66   1399.62 o 
   9   3  18    25024.87    24982.21    926.40 o 
  10   3  18    24063.99    25079.35   1264.38 o 
  11   3  18    22066.16    22743.54   1026.64 o 
  12   3  18    17830.23    16733.11   1649.26 o 
  13   3  18    12888.69    12929.93    269.89 o 
   0   4  18    11244.45    12524.29    373.48 o 
   1   4  18    22447.53    23037.51    255.15 o 
   2   4  18    17470.71    17586.88    515.28 o 
   3   4  18    19979.33    19734.37    356.74 o 
   4   4  18    15590.05    14939.11    222.80 o 
   5   4  18    20642.42    18469.67    284.32 o 
   6   4  18     2717.85     2974.10    118.39 o 
   7   4  18     7684.42     7771.69    219.46 o 
   8   4  18     2885.39     2943.85    153.03 o 
   9   4  18     2320.57     2730.20    127.45 o 
  10   4  18      130.71      632.77     79.04 o 
  11   4  18      536.16      742.80    198.36 o 
  12   4  18      376.38      452.21     36.34 o 
  13   4  18     1045.05     1006.29     66.81 o 
   1   5  18       61.61      262.68     55.22 o 
   2   5  18      146.62      903.54    269.69 o 
   3   5  18      126.66      452.97     45.55 o 
   4   5  18      288.11      641.24    186.75 o 
   5   5  18     3026.74     3106.02    171.37 o 
   6   5  18       55.43      653.66    242.89 o 
   7   5  18     1101.21     1266.05    144.88 o 
   8   5  18     1526.55     2159.93    238.77 o 
   9   5  18      322.79      549.22    107.85 o 
  10   5  18     2069.61     2312.64    291.16 o 
  11   5  18      642.06     1076.13    237.59 o 
  12   5  18      655.10     1071.08    350.08 o 
   0   6  18    21167.14    20033.83    796.19 o 
   1   6  18    24514.26    24334.56    521.55 o 
   2   6  18    23315.41    22875.71    613.94 o 
   3   6  18    19987.04    19046.61    294.72 o 
   4   6  18    10109.69    10712.96    225.74 o 
   5   6  18    13527.59    13898.25    211.93 o 
   6   6  18     7786.81     7917.10    214.08 o 
   7   6  18     6977.87     7193.43    214.39 o 
   8   6  18     4470.44     4253.35    208.14 o 
   9   6  18     1828.36     1589.57     94.21 o 
  10   6  18      189.25      175.07     36.02 o 
  11   6  18      100.70      414.88     63.70 o 
  12   6  18      557.60      541.85     65.10 o 
   1   7  18      263.83      481.31     80.02 o 
   2   7  18     1260.99     1307.39    104.06 o 
   3   7  18     1214.24     1382.96     54.60 o 
   4   7  18     3789.37     3916.67     76.47 o 
   5   7  18     5899.97     5954.88    232.85 o 
   6   7  18     9979.52     8726.72    179.71 o 
   7   7  18     8452.22     7772.39    239.74 o 
   8   7  18     7409.48     7156.66    186.33 o 
   9   7  18     9960.03     9086.47    325.11 o 
  10   7  18     8033.16     8165.68    199.40 o 
  11   7  18     8630.67     8918.96    534.51 o 
   0   8  18      460.77      481.85     61.16 o 
   1   8  18     1717.76     1738.00     76.37 o 
   2   8  18      608.73      889.42    133.33 o 
   3   8  18     1390.66     1014.79     65.27 o 
   4   8  18      501.83      454.14     95.82 o 
   5   8  18      332.07      623.61     96.10 o 
   6   8  18      104.83      362.39     66.75 o 
   7   8  18     1120.25     1070.23     86.28 o 
   8   8  18       24.87       84.53     28.52 o 
   9   8  18      377.17      726.87     69.90 o 
  10   8  18       47.00      463.62     92.99 o 
   1   9  18      151.56      343.12     55.57 o 
   2   9  18     2149.21     1816.58     90.33 o 
   3   9  18      819.97     1085.42    170.19 o 
   4   9  18     3562.75     3761.06    261.17 o 
   5   9  18     4517.70     4563.70    223.68 o 
   6   9  18     8904.07     8161.54    444.35 o 
   7   9  18     7468.22     7490.23    302.15 o 
   8   9  18     7370.75     7446.77    287.25 o 
   9   9  18     8345.66     9099.48    143.63 o 
   0  10  18    21329.31    20189.70   1092.76 o 
   1  10  18    26180.27    25041.85    875.90 o 
   2  10  18    20073.10    19567.80    362.61 o 
   3  10  18    24768.69    24184.63    672.76 o 
   4  10  18    11219.09    10842.05    259.95 o 
   5  10  18    17011.77    15983.74    798.80 o 
   6  10  18     9226.97     8656.19    354.85 o 
   7  10  18     7101.65     6635.47    434.88 o 
   1  11  18       20.64      412.66    176.55 o 
   2  11  18        9.58      369.76    103.75 o 
   3  11  18      549.25      866.55    130.37 o 
   4  11  18       75.34      318.20     27.88 o 
   5  11  18     1303.01     1487.72    301.37 o 
   1   1  19      618.10      854.19    111.25 o 
   2   1  19       33.85      101.33     60.62 o 
   3   1  19     3407.01     3254.03    138.70 o 
   4   1  19        0.05      204.28     34.56 o 
   5   1  19     6009.97     5878.92    308.05 o 
   6   1  19      129.08      354.31     24.02 o 
   7   1  19    11298.92    11209.85    233.64 o 
   8   1  19      452.82      615.55     54.14 o 
   9   1  19    23454.16    23034.91   1289.90 o 
  10   1  19      664.25      824.23    171.33 o 
  11   1  19    21429.34    21184.70    922.66 o 
  12   1  19      116.78      593.36    145.51 o 
   0   2  19      273.89      552.32     56.52 o 
   1   2  19    50533.14    52393.47    766.54 o 
   2   2  19       51.04      442.75    102.85 o 
   3   2  19    45716.77    47955.20    702.63 o 
   4   2  19       30.98      201.48     45.06 o 
   5   2  19    36353.11    35793.11   2143.24 o 
   6   2  19       84.90      403.57     99.88 o 
   7   2  19    24652.51    24817.68    973.35 o 
   8   2  19        1.49      316.99    136.26 o 
   9   2  19     7455.50     7557.53    121.58 o 
  10   2  19      228.85      171.59     21.35 o 
  11   2  19      412.73      718.06    133.55 o 
  12   2  19       33.46      731.02    536.13 o 
   1   3  19       19.75      584.09     63.38 o 
   2   3  19      177.27      418.89    136.22 o 
   3   3  19       25.07      229.88     39.31 o 
   4   3  19     1290.40     1168.46    139.11 o 
   5   3  19       25.61      289.45    106.55 o 
   6   3  19        0.13      128.03     66.75 o 
   7   3  19     4118.47     4525.90     82.70 o 
   8   3  19       10.59      249.68     60.08 o 
   9   3  19     3981.58     4473.72    410.23 o 
  10   3  19      147.55      771.07    249.16 o 
  11   3  19     3419.61     3676.74    270.68 o 
  12   3  19        2.68      364.04    142.33 o 
   0   4  19      194.44      345.85     95.92 o 
   1   4  19    52318.51    52657.84    930.82 o 
   2   4  19       13.88      487.19    128.28 o 
   3   4  19    30677.60    30401.30   1693.53 o 
   4   4  19      754.79      634.42     96.67 o 
   5   4  19     9187.33     9479.20    362.93 o 
   6   4  19       84.89      379.88     89.74 o 
   7   4  19     6969.46     7418.29    473.41 o 
   8   4  19       31.38      124.54     40.25 o 
   9   4  19     2913.74     2954.14    158.94 o 
  10   4  19       19.09      177.69     35.02 o 
  11   4  19       91.58      643.14    187.54 o 
  12   4  19      310.92      537.46    232.05 o 
   1   5  19     2089.31     1907.78    124.91 o 
   2   5  19      277.03      742.51    140.95 o 
   3   5  19    12317.86    12183.05    223.04 o 
   4   5  19       20.87      315.85     40.18 o 
   5   5  19    14180.25    13781.84    358.26 o 
   6   5  19       26.13      383.01    101.04 o 
   7   5  19    28186.56    28067.21    785.93 o 
   8   5  19      312.45      765.20    146.83 o 
   9   5  19    23467.75    23621.28   1115.16 o 
  10   5  19       24.28      557.05     93.81 o 
  11   5  19    29089.27    27288.84    430.07 o 
   0   6  19      141.93      815.08    340.00 o 
   1   6  19     5725.67     5586.86    106.86 o 
   2   6  19      231.74      803.28    162.64 o 
   3   6  19     6829.94     6562.25    173.34 o 
   4   6  19       35.86      444.13    183.35 o 
   5   6  19     2224.70     2452.19    122.31 o 
   6   6  19      623.89     1219.42    231.56 o 
   7   6  19      549.20      892.85    160.80 o 
   8   6  19       95.15      518.77    133.07 o 
   9   6  19      423.94      769.00    119.38 o 
  10   6  19       16.24      650.89    468.47 o 
   1   7  19     1096.95     1153.70     61.69 o 
   2   7  19      813.93      705.22    192.22 o 
   3   7  19     1190.08     1520.92     87.00 o 
   4   7  19        6.76      518.78    100.05 o 
   5   7  19     4129.65     4162.96    199.45 o 
   6   7  19      134.47      448.96     44.52 o 
   7   7  19     5617.33     5946.01    157.27 o 
   8   7  19       36.67      150.85     49.51 o 
   9   7  19     6693.46     6310.63    365.29 o 
   0   8  19     1063.94     1230.39     41.13 o 
   1   8  19    40331.00    38232.36   1174.14 o 
   2   8  19      909.57     1185.27    127.56 o 
   3   8  19    25289.58    24241.24    592.24 o 
   4   8  19      258.93      442.70     71.88 o 
   5   8  19    19867.92    19212.50    345.21 o 
   6   8  19      184.19      448.25     95.35 o 
   7   8  19    10989.64    10220.32    493.97 o 
   8   8  19        0.65      157.58     47.96 o 
   1   9  19      123.64      542.03    120.32 o 
   2   9  19       33.22      230.18     74.84 o 
   3   9  19     1764.13     1858.87    162.84 o 
   4   9  19       14.28      699.37    218.55 o 
   5   9  19    10105.99     9567.07    319.23 o 
   6   9  19       47.78      308.17     71.99 o 
   7   9  19     7583.51     7108.74    248.22 o 
   0  10  19       19.48      311.45     50.19 o 
   1  10  19     1005.53     1195.27    125.45 o 
   2  10  19       42.65      501.47    137.06 o 
   3  10  19     1295.62     1519.00    189.09 o 
   4  10  19       46.18      388.03     86.69 o 
   5  10  19     2603.90     2076.11    195.27 o 
   0   0  20    16797.83    16791.19    476.18 o 
   1   0  20    24750.49    25911.48    498.93 o 
   2   0  20    15948.35    15940.26    322.00 o 
   3   0  20    19686.90    20634.22    490.74 o 
   4   0  20     4994.78     5136.71    338.29 o 
   5   0  20    13724.96    13597.18    605.50 o 
   6   0  20     8502.25     8560.22    190.53 o 
   7   0  20    11860.03    11471.33   1157.04 o 
   8   0  20     4417.21     5224.27    299.75 o 
   9   0  20     3352.05     3779.27    651.74 o 
  10   0  20      605.19      667.95    218.39 o 
  11   0  20      376.70      179.85     37.68 o 
   1   1  20      265.07      344.05     47.40 o 
   2   1  20     1484.45     1204.47    105.32 o 
   3   1  20       65.61      283.55    128.31 o 
   4   1  20     2536.06     2240.37    216.08 o 
   5   1  20      624.88      495.32     70.96 o 
   6   1  20     4213.69     4353.74    276.40 o 
   7   1  20     4625.62     6158.81    320.66 o 
   8   1  20     4691.38     4979.45    196.30 o 
   9   1  20     5495.66     5681.65    343.40 o 
  10   1  20     4514.35     4672.87    391.56 o 
  11   1  20     6194.27     5587.64    392.35 o 
   0   2  20     1233.98     1460.53    363.13 o 
   1   2  20     8869.68     9089.98    455.40 o 
   2   2  20      714.00      951.65    139.93 o 
   3   2  20     2985.36     3741.39    378.26 o 
   4   2  20      349.83      619.07     80.60 o 
   5   2  20      711.47     1127.95    171.58 o 
   6   2  20      376.22      748.26     95.43 o 
   7   2  20      349.96      694.34    203.22 o 
   8   2  20      362.32      407.51    109.73 o 
   9   2  20      153.24      654.82     91.58 o 
  10   2  20      194.24      240.98    110.11 o 
  11   2  20       61.53      470.88    120.68 o 
   1   3  20     1492.31     1577.39     95.68 o 
   2   3  20     2983.15     3314.82    113.48 o 
   3   3  20    10381.85    10950.97    281.84 o 
   4   3  20     6674.95     6768.10    287.36 o 
   5   3  20     6855.95     7495.49    315.47 o 
   6   3  20     6301.43     6783.51    330.47 o 
   7   3  20    12179.74    11147.53    746.21 o 
   8   3  20    12610.06    12345.85    575.80 o 
   9   3  20    14598.87    14941.45   1323.04 o 
  10   3  20    16337.75    17489.93   1958.04 o 
  11   3  20    17825.29    19403.28   1350.46 o 
   0   4  20    13504.22    12504.60    305.75 o 
   1   4  20    14968.08    15522.61    407.62 o 
   2   4  20     7123.35     7357.97    119.63 o 
   3   4  20    14900.39    14871.88    364.18 o 
   4   4  20     8444.27     8792.66    137.75 o 
   5   4  20     4931.37     6105.30    278.88 o 
   6   4  20     6489.75     6642.04    349.21 o 
   7   4  20     1962.63     2362.09    246.24 o 
   8   4  20     3497.91     3385.62    318.77 o 
   9   4  20     1296.42     1048.16    130.38 o 
  10   4  20     2895.96     2792.54    184.77 o 
   1   5  20      309.98      562.14     75.31 o 
   2   5  20      561.15      546.32    107.05 o 
   3   5  20      232.54      264.55     74.66 o 
   4   5  20     1221.09     1263.97    209.65 o 
   5   5  20     2096.76     1959.24    219.29 o 
   6   5  20     3279.56     3285.15    257.86 o 
   7   5  20      917.07     1377.36    155.38 o 
   8   5  20     1165.15     1387.04    334.20 o 
   9   5  20     1126.10     1388.09    373.02 o 
   0   6  20    18013.82    17261.77    570.17 o 
   1   6  20    22171.87    22355.65    272.06 o 
   2   6  20    13482.62    14192.88    274.36 o 
   3   6  20    14591.99    14780.31    470.33 o 
   4   6  20    11303.18    11509.01    195.04 o 
   5   6  20     6120.65     5951.07     90.90 o 
   6   6  20     5563.05     5944.66    331.03 o 
   7   6  20     5541.98     4670.22    367.16 o 
   8   6  20     2131.40     2218.39     77.88 o 
   9   6  20     1575.50     1570.59     67.77 o 
   1   7  20      205.69      127.67     50.17 o 
   2   7  20       52.89      308.85    118.58 o 
   3   7  20      686.20      879.18    171.61 o 
   4   7  20     1668.34     1920.53    197.02 o 
   5   7  20     5791.27     5650.78    296.50 o 
   6   7  20     3420.22     3427.27    128.45 o 
   7   7  20     6800.87     6574.55    107.80 o 
   8   7  20     5571.13     5989.44    116.43 o 
   0   8  20      116.42      503.92     97.22 o 
   1   8  20      451.21      771.61    110.13 o 
   2   8  20      647.35      929.53    149.15 o 
   3   8  20     1123.43     1469.82    188.02 o 
   4   8  20      360.72      569.55    170.82 o 
   5   8  20        4.45      312.78    126.52 o 
   6   8  20      323.73      651.52     73.20 o 
   1   9  20      454.77      633.15    120.28 o 
   2   9  20      328.56      600.28     82.73 o 
   3   9  20      696.44     1056.64    213.43 o 
   4   9  20     1478.67     2137.73    319.94 o 
   1   1  21        0.21      316.04    250.08 o 
   2   1  21     2044.86     1891.15    185.22 o 
   3   1  21      284.48      422.83     53.58 o 
   4   1  21     5767.37     5752.68    108.29 o 
   5   1  21       79.88      163.29     20.31 o 
   6   1  21     6753.16     6904.83    503.86 o 
   7   1  21      256.34      645.23    136.47 o 
   8   1  21    12077.42    11863.61    679.64 o 
   9   1  21      298.96      466.95     78.18 o 
   0   2  21    39883.64    42464.76   2165.92 o 
   1   2  21      815.38     1407.72     69.15 o 
   2   2  21    32631.96    33507.42   1310.45 o 
   3   2  21      753.86     1120.58    179.98 o 
   4   2  21    22119.60    21806.96    690.27 o 
   5   2  21      145.25      185.12     33.59 o 
   6   2  21    15694.96    17015.04    296.43 o 
   7   2  21      315.02      610.73     55.13 o 
   8   2  21     8833.46     8526.53    872.72 o 
   9   2  21       95.77      805.01    157.46 o 
   1   3  21      373.66      498.17     70.46 o 
   2   3  21      164.13      383.09     75.65 o 
   3   3  21      228.38      179.72     59.32 o 
   4   3  21       12.81      233.13    109.08 o 
   5   3  21      102.87      534.77    109.03 o 
   6   3  21      185.05      400.46    101.12 o 
   8   3  21     1220.67     1142.81    164.16 o 
   9   3  21      280.54      323.98     33.97 o 
   0   4  21    30418.43    30693.17    586.70 o 
   1   4  21      572.13      590.42     85.29 o 
   2   4  21    27235.43    28702.62    733.53 o 
   3   4  21        2.83      464.15    109.28 o 
   4   4  21    18062.56    19317.65    648.98 o 
   5   4  21        1.96      225.90     70.90 o 
   6   4  21     6162.23     5912.52    276.07 o 
   7   4  21       53.56      335.20     63.88 o 
   8   4  21     3207.82     3326.25    568.41 o 
   1   5  21        1.21      180.72     43.27 o 
   2   5  21     2757.09     3426.18     72.93 o 
   3   5  21      221.39      573.51    181.20 o 
   4   5  21     7069.98     7005.27    297.42 o 
   5   5  21       41.92      390.04    169.21 o 
   6   5  21    15012.36    14576.77    428.29 o 
   7   5  21      612.28      749.56     39.71 o 
   8   5  21    18761.61    19211.86   1764.37 o 
   0   6  21     1156.04     1089.58     99.35 o 
   1   6  21      248.53      596.37    118.59 o 
   2   6  21     2145.07     2581.32    181.71 o 
   3   6  21     1151.68     1072.37    122.91 o 
   4   6  21     2600.73     2878.58    171.55 o 
   5   6  21      358.91      644.77    135.48 o 
   6   6  21     1092.11     1133.63    204.22 o 
   7   6  21      337.37      585.94    272.55 o 
   1   7  21      316.25      835.39    214.67 o 
   2   7  21      413.57      506.16    178.23 o 
   3   7  21        0.99      348.65    165.61 o 
   4   7  21     2179.08     2281.31    157.03 o 
   5   7  21      518.03      635.07    175.78 o 
   0   8  21    22438.71    22076.12    689.33 o 
   1   8  21     1180.08     1373.02    173.40 o 
   2   8  21    20829.86    20541.40    465.88 o 
   3   8  21      322.42      555.31     82.35 o 
   0   0  22    19119.64    18348.19    520.71 o 
   1   0  22     7627.84     7613.23    176.83 o 
   2   0  22    20043.54    19917.60    829.88 o 
   3   0  22     5098.98     6202.60    635.47 o 
   4   0  22     9052.66     9281.85    392.25 o 
   5   0  22     5274.94     5049.15    433.35 o 
   6   0  22     7693.51     8825.89    880.41 o 
   7   0  22     2799.75     3316.05    394.81 o 
   8   0  22     6671.57     6303.80    292.04 o 
   1   1  22       16.22      133.74     25.04 o 
   2   1  22     1079.27     1160.63    157.73 o 
   3   1  22      665.97      731.94     32.76 o 
   4   1  22      406.81      693.65     92.23 o 
   5   1  22     2291.69     2277.70    191.11 o 
   6   1  22     1548.59     1589.60    174.54 o 
   7   1  22     2166.21     2458.92    328.78 o 
   0   2  22     2101.12     2709.65    211.54 o 
   1   2  22      636.28     1131.98     85.79 o 
   2   2  22     2594.63     3376.06    119.16 o 
   3   2  22      851.64      999.98    126.58 o 
   4   2  22     3047.89     3096.23    362.93 o 
   5   2  22      472.22      798.81    148.76 o 
   6   2  22      685.38      774.12     96.45 o 
   7   2  22       56.80      237.20     80.94 o 
   1   3  22      210.51      437.46     88.01 o 
   2   3  22     1374.70     1676.34    103.25 o 
   3   3  22     1832.91     1912.52    199.02 o 
   4   3  22     4285.97     4205.76    164.16 o 
   5   3  22     5940.22     6269.15    258.83 o 
   6   3  22     7048.57     7166.97    622.77 o 
   7   3  22     6144.85     6035.13    317.98 o 
   0   4  22     9144.06    10774.74    235.46 o 
   1   4  22     5958.93     5935.47    234.13 o 
   2   4  22     6988.99     7266.62    224.79 o 
   3   4  22     3627.12     3686.68    224.24 o 
   4   4  22     9107.39     9583.48    275.41 o 
   5   4  22     4645.84     4671.95    203.75 o 
   6   4  22     3396.80     3025.66    156.50 o 
   1   5  22       60.70      137.31     25.50 o 
   2   5  22      120.83      368.24     84.55 o 
   3   5  22      251.99      604.54    105.81 o 
   4   5  22      648.37      765.68    102.12 o 
   5   5  22      602.73      575.36    174.99 o 
   0   6  22    15445.84    15100.68   1389.99 o 
   1   6  22     8156.28     8652.45    281.33 o 
   2   6  22    13673.88    13142.05    318.43 o 
   3   6  22     8370.28     8574.47    292.47 o 
   1   1  23      555.48      713.39     84.05 o 
   2   1  23      210.54      291.67     73.43 o 
   3   1  23     2392.78     2385.46    112.82 o 
   4   1  23      165.50      369.63     79.86 o 
   5   1  23     5639.21     5941.43    277.39 o 
   0   2  23      181.63      641.82    113.05 o 
   1   2  23    28295.99    28965.62    699.41 o 
   2   2  23      303.93      771.23     32.70 o 
   3   2  23    18034.38    19579.50    896.46 o 
   4   2  23      149.90      484.84    141.17 o 
   1   3  23      261.34      462.10    152.93 o 
   2   3  23        4.19      235.92     62.30 o 
   3   3  23     1008.44     1056.73    187.40 o 
   0   4  23      126.48      437.75    233.81 o 
   1   4  23     9208.11     9926.54    343.75 o 
                                                 
